# Supplementary material for: Undergraduates short form video addiction and learning burnout association involving anxiety symptoms and coping styles moderation
Source: Sci Rep. 2025 Jul 7;15:24191. doi: 10.1038/s41598-025-09656-x (PMC12234783; doi:10.1038/s41598-025-09656-x)
Supplement: Supplementary file 1 — Supplementary Material 1 [file 41598_2025_9656_MOESM1_ESM.xlsx]

## Sheet: test
序号	Gender	Place of Origin	Grade	Major	Only child status	S1	S2	S3	S4	S5	S6	S7	S8	SFVA	LB1	LB2	LB3	LB4	LB5	LB6	LB7	LB8	LB9	LB10	LB11	LB12	LB13	LB14	LB15	LB16	LB17	LB18	LB19	LB20	LB	G1	G2	G3	G4	G5	G6	G7	AD	SC1	SC2	SC3	SC4	SC5	SC6
c1	1	2	3	2	1	7	5	5	3	7	6	6	7	5.75	3	3	2	5	3	4	4	2	5	3	3	2	2	2	3	2	2	3	3	4	3	1	1	2	0	1	1	2	1.14286	2	2	1	1	2	1
c2	2	2	3	2	1	4	6	5	6	3	4	6	4	4.75	3	1	5	3	4	3	5	4	4	3	3	3	3	4	3	4	4	4	4	4	3.55	1	1	0	1	1	1	2	1	2	3	2	3	2	3
c3	2	1	4	2	2	5	7	7	6	7	4	7	6	6.125	4	4	2	3	3	2	2	4	4	5	3	3	5	4	4	2	3	2	4	4	3.35	3	2	0	2	2	3	3	2.14286	4	3	2	4	1	4
c4	2	1	3	3	2	4	3	7	5	4	2	4	5	4.25	2	2	3	3	4	3	4	2	3	1	2	3	3	4	2	4	5	2	3	2	2.85	1	2	2	2	1	1	1	1.42857	1	2	2	1	2	1
c5	1	1	4	2	2	1	3	1	4	2	3	1	1	2	4	2	4	5	3	4	3	3	3	4	4	3	4	3	3	3	1	3	3	4	3.3	1	1	0	1	2	2	0	1	1	1	2	2	1	2
c6	1	1	2	1	2	1	1	3	1	3	1	5	3	2.25	3	3	3	3	2	2	3	3	3	4	5	3	3	4	4	4	4	4	5	3	3.4	1	0	1	1	2	2	0	1	3	2	2	3	2	3
c7	1	2	3	3	1	4	1	7	3	4	5	1	3	3.5	4	3	4	3	4	3	3	3	2	4	5	5	3	3	3	3	3	2	4	4	3.4	3	2	3	2	2	2	3	2.42857	1	2	3	1	2	1
c8	1	1	2	1	2	5	4	6	4	4	5	4	5	4.625	3	2	3	4	4	5	4	3	3	3	4	2	3	4	3	5	2	4	4	3	3.4	1	0	2	2	1	1	0	1	3	3	3	3	4	4
c9	1	2	4	2	2	5	5	3	7	5	2	5	5	4.625	5	2	3	4	4	4	4	5	5	3	5	3	4	5	4	3	4	2	4	5	3.9	1	1	2	3	1	3	2	1.85714	3	1	2	2	3	3
c10	2	1	3	1	2	4	6	4	6	4	6	1	1	4	3	3	3	4	3	3	2	3	2	4	2	2	3	3	3	2	3	2	4	2	2.8	2	0	2	3	3	2	3	2.14286	2	3	4	2	1	3
c11	1	2	4	3	2	2	2	1	1	4	3	4	3	2.5	3	4	3	2	2	4	4	3	3	3	4	2	3	2	3	3	2	1	3	4	2.9	2	1	3	2	1	2	1	1.71429	4	3	3	4	4	3
c13	2	2	1	1	2	4	3	2	3	7	2	6	4	3.875	2	2	2	3	3	3	2	4	4	2	2	3	4	2	3	3	3	3	4	2	2.8	2	1	3	2	0	1	2	1.57143	3	4	1	2	3	2
c14	1	1	4	3	2	6	6	5	6	5	6	5	4	5.375	2	1	2	4	3	2	3	2	2	3	3	2	1	3	2	1	2	3	3	2	2.3	1	0	1	1	1	1	0	0.714286	3	3	3	3	1	3
c15	1	1	1	1	1	6	7	4	5	6	4	5	3	5	2	1	2	3	3	1	2	3	2	3	3	2	3	3	2	3	3	1	3	3	2.4	0	1	0	0	3	0	2	0.857143	2	1	1	2	1	3
c16	2	2	2	1	2	4	2	5	4	3	4	5	4	3.875	3	3	3	3	2	5	2	2	4	5	4	1	2	4	3	4	3	4	4	4	3.25	0	1	0	0	1	1	0	0.428571	2	4	2	3	2	1
c17	1	1	4	2	1	4	4	6	2	2	4	1	4	3.375	3	3	3	4	2	3	3	3	3	4	4	2	3	2	4	3	3	3	4	4	3.15	0	0	2	0	2	1	1	0.857143	2	2	1	2	2	2
c18	1	1	2	1	1	5	5	3	4	3	5	3	4	4	3	3	3	4	3	3	2	1	4	2	3	3	4	3	2	4	5	3	1	2	2.9	3	3	2	0	3	3	3	2.42857	3	1	4	2	3	2
c19	1	2	1	1	1	4	4	6	5	2	4	3	6	4.25	3	3	2	3	2	4	2	3	3	3	4	4	5	3	3	4	3	3	2	4	3.15	1	0	3	2	1	0	2	1.28571	4	3	3	3	4	4
c20	1	2	1	1	1	2	1	6	1	3	2	4	1	2.5	3	2	4	2	3	2	3	1	3	3	3	2	1	4	4	3	2	3	3	1	2.6	2	2	3	2	2	3	2	2.28571	4	3	4	2	4	4
c21	1	1	2	2	1	3	4	3	2	6	5	3	1	3.375	1	2	5	3	2	3	2	2	3	1	2	1	3	1	2	1	4	1	3	3	2.25	0	0	0	0	1	1	0	0.285714	3	2	3	3	3	4
c22	2	2	3	1	1	5	6	7	2	2	6	5	4	4.625	2	2	3	3	2	1	5	4	3	1	3	3	3	1	3	3	1	2	2	2	2.45	2	2	2	3	2	2	2	2.14286	2	1	2	1	1	1
c23	2	1	1	2	1	1	2	5	3	2	4	2	1	2.5	4	3	3	3	4	3	5	4	5	3	2	3	2	2	2	4	3	2	4	4	3.25	2	2	1	1	3	2	0	1.57143	3	2	2	3	3	4
c24	1	1	3	2	1	2	3	2	4	1	3	1	2	2.25	3	4	3	3	3	2	5	3	3	3	2	3	3	4	4	2	4	2	4	5	3.25	1	0	2	1	1	1	1	1	1	1	3	3	2	1
c25	1	1	3	3	1	5	6	3	5	5	4	3	1	4	2	2	3	2	2	2	3	2	3	2	1	4	5	3	2	1	2	4	1	4	2.5	1	0	1	2	2	1	3	1.42857	4	2	4	2	4	3
c26	2	1	1	3	1	3	6	1	4	2	3	6	1	3.25	3	2	4	2	3	4	2	3	4	4	3	3	3	3	3	1	2	1	1	3	2.7	3	0	2	2	3	3	3	2.28571	3	2	3	2	4	3
c27	2	2	3	2	1	6	6	3	6	6	7	7	3	5.5	3	3	3	3	4	3	2	2	4	2	3	3	3	2	3	4	3	4	2	2	2.9	0	1	0	1	0	0	1	0.428571	1	2	2	2	2	3
c28	1	1	3	1	2	5	6	5	2	4	7	5	4	4.75	4	3	4	4	2	3	4	2	5	2	2	4	4	4	5	3	4	3	5	4	3.55	1	2	3	2	1	1	1	1.57143	2	2	3	2	3	3
c29	2	1	3	2	1	2	3	4	5	1	5	3	3	3.25	3	3	2	3	3	3	3	2	2	4	2	4	1	2	4	3	2	3	4	4	2.85	2	3	1	0	1	2	3	1.71429	3	4	3	4	2	3
c30	2	2	4	2	1	5	5	3	5	3	4	5	3	4.125	3	3	1	2	4	2	5	5	3	4	5	1	4	4	3	1	3	2	4	3	3.1	2	2	2	0	2	1	3	1.71429	1	2	1	2	2	3
c31	1	1	2	2	1	7	5	6	1	6	3	4	5	4.625	2	3	1	2	4	2	3	2	1	1	1	3	3	2	3	3	2	3	3	3	2.35	3	2	3	2	3	2	2	2.42857	1	2	2	2	3	2
c32	1	1	2	2	1	6	4	5	6	7	4	4	4	5	3	4	2	4	2	3	3	3	3	3	4	2	3	4	4	3	2	4	3	3	3.1	3	1	3	3	3	3	3	2.71429	3	3	1	2	1	2
c33	2	1	4	1	2	3	4	2	4	3	5	3	3	3.375	2	1	3	2	3	4	2	2	2	3	3	4	3	3	4	3	1	2	4	3	2.7	3	3	3	1	2	2	2	2.28571	2	2	3	2	3	2
c34	1	2	1	2	2	3	3	6	3	4	5	4	4	4	4	4	4	4	3	3	5	2	3	2	4	2	3	1	3	2	5	2	2	5	3.15	1	1	1	1	1	1	1	1	1	2	2	2	1	1
c35	2	1	4	3	1	4	1	7	6	4	5	4	2	4.125	2	3	1	5	3	1	2	2	3	1	1	2	2	3	2	4	1	2	3	3	2.3	1	1	3	0	0	1	1	1	4	2	3	4	3	4
c36	1	1	1	3	1	5	6	4	6	5	5	4	5	5	2	2	3	4	3	3	2	2	1	3	1	3	1	3	2	3	3	1	2	2	2.3	1	1	1	2	1	1	2	1.28571	2	2	4	1	2	2
c37	1	2	1	3	2	5	4	2	5	5	5	6	4	4.5	3	4	2	4	3	3	3	3	2	2	2	2	3	3	3	3	3	5	3	4	3	1	1	0	1	3	2	1	1.28571	1	3	2	1	1	2
c38	1	2	1	2	2	3	5	4	4	5	4	4	7	4.5	2	3	1	2	2	4	1	2	2	2	3	2	2	3	3	3	4	3	3	2	2.45	1	1	0	0	1	1	2	0.857143	4	3	2	3	3	4
c39	1	1	4	3	2	3	3	6	1	1	4	5	4	3.375	2	2	2	1	3	3	2	3	2	3	3	3	2	3	1	2	3	3	1	4	2.4	1	1	1	2	0	2	3	1.42857	2	2	2	4	2	3
c40	2	1	3	1	2	4	2	3	4	4	5	3	3	3.5	3	2	3	3	1	3	4	4	4	3	3	4	4	3	4	2	4	5	2	4	3.25	2	1	1	2	1	2	1	1.42857	3	3	2	3	2	3
c41	1	1	1	3	2	2	4	3	2	3	4	1	1	2.5	1	1	1	3	2	1	3	3	4	3	2	2	3	3	3	2	3	2	2	2	2.3	0	1	1	2	1	2	1	1.14286	4	3	3	2	3	2
c42	2	2	4	2	1	5	4	5	7	5	1	4	6	4.625	3	1	3	3	3	2	3	3	3	4	3	4	3	2	3	4	3	3	3	3	2.95	2	3	1	1	2	1	2	1.71429	2	2	3	3	1	2
c43	1	1	3	3	1	1	1	1	1	1	3	1	1	1.25	4	4	4	4	3	5	2	4	3	3	4	2	4	5	5	4	3	4	5	4	3.8	2	2	2	2	2	1	2	1.85714	2	4	2	4	3	4
c44	1	2	2	2	1	1	2	1	1	1	2	1	5	1.75	4	2	4	2	4	2	2	1	4	2	4	4	4	5	4	3	5	3	3	4	3.3	2	1	2	0	3	1	1	1.42857	1	2	3	1	1	2
c45	2	1	2	1	2	1	2	3	1	2	3	2	3	2.125	4	4	4	5	3	3	3	4	4	2	4	4	4	4	4	5	2	3	4	3	3.65	2	3	2	2	0	2	0	1.57143	3	3	3	3	2	1
c46	1	1	3	1	2	4	2	1	2	6	3	4	4	3.25	5	5	5	2	5	4	4	5	3	4	3	4	5	5	5	5	3	4	4	4	4.2	0	2	1	0	1	0	1	0.714286	1	3	2	2	2	3
c47	1	2	3	3	1	5	1	7	4	7	6	4	4	4.75	2	4	2	3	1	3	2	2	2	1	3	2	2	3	2	5	2	2	3	2	2.4	2	2	1	1	1	2	2	1.57143	4	3	2	4	2	4
c48	2	2	4	2	2	3	4	6	4	4	3	1	5	3.75	2	2	4	3	2	3	3	3	3	3	3	2	2	2	2	4	4	3	1	3	2.7	2	2	2	2	1	0	0	1.28571	4	3	3	4	3	4
c49	2	1	2	3	2	7	4	7	7	7	3	5	4	5.5	2	3	4	2	2	4	3	3	3	1	3	2	3	2	2	2	4	3	1	2	2.55	3	2	3	2	3	1	3	2.42857	2	4	2	3	1	1
c50	2	1	1	3	1	2	2	2	2	4	5	5	7	3.625	3	5	2	2	2	4	2	3	3	2	2	2	3	2	3	3	4	3	5	3	2.9	0	1	1	1	0	3	0	0.857143	2	2	3	2	2	3
c51	2	1	1	3	2	5	7	4	3	6	5	4	3	4.625	3	2	3	4	4	3	3	5	3	4	2	3	3	3	3	4	3	4	2	4	3.25	1	0	1	1	0	1	2	0.857143	2	2	2	2	1	2
c52	2	1	3	2	2	6	2	4	6	5	5	6	6	5	4	3	3	3	5	3	3	3	4	4	4	4	3	3	3	4	3	3	2	2	3.3	2	2	2	3	2	2	2	2.14286	2	1	3	3	3	1
c53	2	2	1	1	1	3	3	1	3	3	2	4	2	2.625	3	1	4	3	2	3	1	3	4	5	3	2	3	4	3	5	4	2	1	3	2.95	0	0	1	2	1	1	2	1	1	2	1	2	1	1
c54	2	2	4	2	2	7	7	5	7	7	6	5	7	6.375	3	3	1	3	5	2	3	3	3	3	1	3	4	4	2	2	3	3	5	4	3	1	2	2	1	0	1	0	1	4	2	4	4	4	3
c55	2	1	1	1	2	5	4	6	7	3	7	6	2	5	4	4	4	2	3	3	4	4	4	4	4	5	4	3	4	3	1	4	5	2	3.55	1	0	1	1	2	1	1	1	3	1	1	3	1	3
c56	1	1	2	2	2	4	4	4	4	7	2	3	5	4.125	2	4	2	2	1	4	1	3	3	1	3	2	2	2	3	3	3	3	3	3	2.5	1	2	2	2	2	0	2	1.57143	2	2	1	2	1	1
c57	1	1	4	1	1	4	7	4	7	1	6	5	2	4.5	2	2	3	4	2	2	1	2	2	4	3	2	3	2	2	2	2	3	3	2	2.4	0	0	1	1	2	0	0	0.571429	1	3	2	3	3	1
c58	2	1	3	1	1	2	1	5	4	3	3	3	4	3.125	4	5	4	5	3	3	4	4	5	2	3	2	4	3	4	3	5	4	3	3	3.65	0	1	1	0	2	0	1	0.714286	3	3	3	4	3	3
c59	2	2	2	2	2	3	4	1	5	4	4	4	3	3.5	4	4	4	4	4	4	2	4	2	4	2	4	5	5	2	4	4	3	4	3	3.6	1	1	1	1	2	0	1	1	1	2	2	1	1	1
c60	2	2	3	3	1	7	7	5	7	5	4	6	7	6	3	3	3	3	4	3	4	4	4	3	3	2	2	2	3	3	3	1	2	3	2.9	2	0	0	2	1	3	1	1.28571	3	1	3	3	2	2
c61	1	1	2	2	2	5	4	4	6	5	2	7	6	4.875	2	2	3	1	2	2	4	2	4	2	3	3	3	2	3	2	3	4	3	3	2.65	1	2	0	3	2	3	2	1.85714	2	2	1	3	4	2
c62	2	2	2	2	1	6	6	4	5	4	6	4	6	5.125	3	4	5	5	3	4	2	2	3	3	3	3	3	1	1	1	3	4	3	2	2.9	2	2	1	2	2	2	1	1.71429	2	2	3	2	2	4
c63	2	2	1	2	2	3	3	4	2	1	3	4	4	3	4	3	5	3	3	3	5	4	3	5	5	4	3	1	3	4	4	3	3	4	3.6	2	3	3	2	3	2	2	2.42857	2	2	4	2	2	3
c64	1	1	4	3	1	3	3	5	4	3	4	3	2	3.375	3	3	3	4	3	2	4	4	3	4	1	3	3	3	3	4	4	3	2	4	3.15	1	2	0	2	2	1	0	1.14286	2	1	2	2	2	3
c65	1	2	3	1	2	5	4	5	3	7	4	5	4	4.625	1	2	3	3	4	2	1	3	2	2	2	3	1	1	3	1	2	3	2	1	2.1	2	3	2	2	2	0	2	1.85714	4	4	3	3	2	4
c66	1	2	1	1	2	1	4	3	6	1	3	1	3	2.75	2	2	3	1	3	2	4	4	4	2	3	2	4	2	1	1	3	1	1	2	2.35	0	1	0	1	0	0	0	0.285714	2	2	2	3	2	1
c67	1	2	2	3	2	4	3	6	3	5	3	3	6	4.125	3	5	4	4	4	2	5	1	3	2	4	3	4	2	4	1	3	2	4	2	3.1	3	1	1	2	3	3	1	2	3	4	3	4	4	2
c68	2	2	1	3	1	1	2	1	3	1	3	1	2	1.75	3	4	3	3	3	2	3	2	3	3	3	4	1	3	4	2	3	1	3	3	2.8	2	2	2	1	1	3	1	1.71429	3	3	4	2	1	3
c69	1	2	1	3	1	3	1	3	5	4	3	3	1	2.875	3	5	3	2	2	4	3	3	2	5	3	2	2	2	3	3	4	4	4	3	3.1	3	3	3	2	2	3	3	2.71429	2	3	2	3	1	2
c70	2	2	3	2	2	5	6	5	3	3	1	5	6	4.25	3	3	3	2	3	4	5	3	4	3	2	3	2	2	3	2	4	3	1	3	2.9	1	1	1	1	2	1	2	1.28571	1	1	2	2	1	2
c71	2	1	1	1	2	3	2	1	7	4	4	3	4	3.5	5	3	5	4	3	3	5	3	5	3	2	4	4	3	4	4	4	3	3	5	3.75	0	1	1	0	2	1	1	0.857143	3	2	3	3	3	4
c72	1	1	2	1	2	5	5	6	5	4	5	4	6	5	1	3	1	1	2	3	4	2	1	1	2	2	2	3	2	3	2	1	4	3	2.15	0	1	2	1	2	0	0	0.857143	3	2	2	4	3	3
c73	1	2	2	2	2	3	4	2	4	1	6	6	4	3.75	4	4	4	4	4	3	4	4	5	2	5	4	3	3	3	3	4	5	2	1	3.55	3	2	3	2	2	2	3	2.42857	2	2	2	2	2	2
c74	2	1	4	3	1	4	7	5	4	4	3	3	6	4.5	4	3	4	3	4	4	4	4	4	4	4	2	3	3	4	2	4	4	4	3	3.55	1	0	1	3	1	0	1	1	3	3	2	3	3	2
c75	1	2	4	2	2	2	4	2	3	4	1	5	4	3.125	5	4	4	5	5	5	3	4	3	5	3	4	5	4	4	3	4	5	4	4	4.15	2	1	1	3	2	2	2	1.85714	3	3	2	2	4	2
c76	2	1	1	2	1	5	2	5	5	4	5	6	4	4.5	4	3	4	4	4	4	3	2	4	3	4	3	3	4	4	5	4	2	4	4	3.6	3	1	2	2	3	3	2	2.28571	2	1	4	3	2	3
c77	2	2	4	3	1	5	3	2	2	6	3	5	4	3.75	3	3	3	5	3	3	4	2	2	5	3	2	3	4	3	3	3	4	2	2	3.1	2	2	1	1	2	3	2	1.85714	3	3	3	2	3	2
c78	1	2	4	1	2	4	2	2	7	5	1	6	3	3.75	2	1	2	3	4	1	2	4	3	2	2	3	2	2	3	3	3	3	2	2	2.45	0	0	3	0	1	0	0	0.571429	3	4	3	4	3	3
c79	2	2	2	2	2	2	2	5	4	1	4	2	2	2.75	1	1	2	3	3	2	1	3	3	4	3	2	2	1	3	2	2	1	2	2	2.15	2	1	0	3	1	3	2	1.71429	3	4	2	2	3	4
c80	1	1	1	3	2	5	6	7	4	4	3	3	3	4.375	1	3	1	3	4	3	2	2	2	2	3	2	3	3	1	3	2	3	2	2	2.35	2	1	1	1	3	1	2	1.57143	1	2	1	2	2	1
4	2	1	3	1	1	4	2	2	2	2	2	2	2	2.25	3	2	3	2	3	3	4	3	2	2	4	3	3	4	4	2	4	3	3	2	2.95	1	1	1	2	0	1	0	0.857143	3	2	3	2	3	2
5	2	1	3	3	1	2	1	2	2	2	1	1	2	1.625	3	1	3	2	3	2	3	2	3	3	3	2	3	3	3	3	2	3	3	3	2.65	1	1	1	0	0	0	0	0.428571	1	2	3	3	3	3
6	2	1	3	2	1	4	4	3	6	4	3	3	3	3.75	3	2	2	3	4	4	4	4	3	3	3	3	3	3	3	3	3	3	3	3	3.1	2	2	2	2	1	1	1	1.57143	2	2	3	4	4	4
7	2	1	3	2	1	5	3	3	3	3	3	3	4	3.375	4	2	3	2	3	4	4	4	2	2	4	1	4	3	3	2	2	3	2	3	2.85	1	0	0	1	0	0	0	0.285714	3	3	3	3	3	3
10	2	2	4	2	2	6	1	6	6	4	3	5	2	4.125	2	1	3	1	3	2	4	3	3	2	4	1	4	4	3	2	3	3	3	3	2.7	3	3	3	3	3	3	3	3	4	4	3	3	3	4
11	2	2	3	2	1	5	5	5	5	5	5	5	4	4.875	3	3	3	3	4	3	4	3	3	3	3	3	3	3	3	3	3	3	3	3	3.1	2	2	2	2	2	2	2	2	3	3	3	3	3	3
12	2	1	3	2	2	3	3	3	3	1	1	3	3	2.5	4	2	4	4	2	4	2	2	2	2	3	2	3	2	4	2	4	3	1	3	2.75	1	1	1	1	1	1	1	1	2	2	2	2	3	3
14	2	2	3	2	2	5	3	3	4	4	3	3	3	3.5	4	2	4	2	2	4	2	4	2	2	4	2	4	4	4	2	2	4	2	2	2.9	1	1	1	1	1	1	1	1	2	2	2	2	2	2
15	2	1	4	2	1	5	1	6	6	4	4	1	1	3.5	4	1	3	5	4	3	4	2	4	4	3	4	3	5	4	2	4	2	1	4	3.3	1	1	1	1	0	2	2	1.14286	3	1	3	3	3	3
16	2	2	3	3	1	3	3	3	3	2	2	2	1	2.375	3	3	3	3	3	3	3	3	3	3	3	3	3	3	3	3	3	3	3	3	3	1	1	1	1	1	1	1	1	3	3	3	3	3	3
17	2	1	3	2	2	4	2	5	5	2	4	5	3	3.75	4	2	3	2	3	4	4	3	2	2	4	2	3	4	3	2	4	3	2	2	2.9	1	1	2	1	1	1	1	1.14286	3	4	4	4	4	4
18	2	2	3	2	2	3	2	2	4	2	2	2	2	2.375	4	2	3	2	2	3	4	4	2	3	3	1	3	2	3	2	2	3	3	2	2.65	1	1	1	1	1	1	1	1	3	3	3	3	2	2
19	2	2	3	2	2	4	2	4	4	4	5	3	3	3.625	3	3	3	3	3	3	3	3	3	3	3	3	3	3	3	3	3	3	3	3	3	1	1	1	1	1	1	1	1	2	2	2	2	2	2
21	2	1	3	2	1	5	2	2	3	3	3	3	3	3	2	2	2	2	4	2	2	2	2	4	2	4	3	4	4	4	4	3	4	4	3	1	0	1	0	0	1	1	0.571429	3	4	3	3	3	3
22	2	2	3	2	1	3	3	5	4	4	5	3	3	3.75	3	3	3	3	3	3	3	3	3	3	3	3	3	3	4	2	4	3	3	3	3.05	1	1	1	1	1	1	1	1	3	4	3	3	3	4
23	2	2	3	2	2	2	2	3	2	2	3	3	3	2.5	4	2	3	4	4	3	4	3	2	2	4	2	5	4	4	2	3	4	3	2	3.2	1	1	1	0	0	1	1	0.714286	3	2	3	3	3	3
24	2	1	3	3	1	4	4	4	4	4	4	4	4	4	3	3	3	3	3	3	3	3	3	3	3	3	3	3	3	3	3	3	3	3	3	1	1	1	1	1	1	1	1	2	2	2	2	2	2
25	2	1	3	3	2	4	2	5	5	4	4	4	4	4	4	1	3	2	3	3	3	3	1	3	3	1	4	4	2	2	2	3	2	3	2.6	1	1	1	1	1	1	1	1	3	3	3	3	3	3
26	2	2	3	2	2	3	4	2	2	1	1	2	2	2.125	4	1	3	2	2	4	2	3	1	2	4	2	4	3	3	1	2	4	2	1	2.5	1	1	1	1	0	1	0	0.714286	3	3	4	4	4	3
27	2	2	3	2	2	1	1	1	1	1	1	1	1	1	4	1	3	2	2	4	2	2	2	2	4	2	2	2	3	2	4	3	2	3	2.55	1	1	1	1	0	0	0	0.571429	2	3	3	3	3	3
28	2	1	3	1	1	1	1	3	3	3	3	3	3	2.5	3	2	3	3	3	2	4	4	2	2	4	2	3	3	4	4	4	4	3	4	3.15	1	1	1	1	1	1	1	1	3	3	3	3	3	3
30	2	2	3	3	2	5	5	6	5	3	4	4	4	4.5	3	3	3	3	3	3	3	4	3	2	3	4	4	3	3	3	3	3	3	3	3.1	2	2	2	2	1	1	1	1.57143	2	2	2	3	2	3
31	2	2	3	1	2	1	1	1	4	1	1	1	1	1.375	3	1	2	1	4	4	2	4	1	1	5	4	5	1	5	1	1	5	1	3	2.7	2	1	1	0	0	0	0	0.571429	4	2	4	4	3	4
32	2	2	1	1	1	5	5	6	6	6	6	6	6	5.75	3	2	3	3	3	4	3	4	3	4	3	3	4	4	4	3	4	4	2	4	3.35	1	1	1	1	1	1	1	1	3	3	3	3	3	3
33	2	1	3	2	1	6	5	6	7	7	7	6	6	6.25	3	2	3	5	5	2	5	3	5	3	3	4	3	5	4	4	5	2	3	4	3.65	3	3	3	3	3	3	3	3	4	4	3	3	2	2
34	1	2	3	1	2	2	2	6	6	2	3	3	2	3.25	4	1	4	2	2	4	3	4	2	3	4	2	4	3	4	4	3	4	2	3	3.1	0	0	0	0	0	0	0	0	3	2	3	3	3	3
35	2	1	1	1	1	6	3	6	6	6	6	6	6	5.625	4	2	2	4	4	4	4	2	4	3	2	4	2	4	2	3	4	2	2	4	3.1	0	1	1	1	0	1	1	0.714286	2	1	3	3	3	3
36	2	1	3	2	1	3	3	1	3	2	2	3	3	2.5	4	2	3	4	4	4	4	4	2	2	3	3	3	3	3	3	3	3	3	3	3.15	1	1	1	1	1	1	1	1	3	4	4	4	3	3
37	2	2	1	1	2	4	3	5	4	4	4	4	3	3.875	3	2	1	3	3	3	4	3	2	3	2	2	3	4	2	2	3	2	2	2	2.55	1	1	1	1	1	1	1	1	2	3	3	2	2	2
38	1	1	1	1	1	7	3	4	1	3	7	1	1	3.375	1	1	2	1	3	1	1	3	1	3	2	4	4	5	2	3	5	4	4	2	2.6	0	0	0	0	0	0	0	0	3	3	3	3	3	3
39	2	1	2	2	2	5	1	1	4	3	4	2	4	3	3	2	3	4	3	4	3	2	3	4	3	2	3	4	2	5	4	2	5	3	3.2	0	0	0	0	0	0	0	0	2	3	4	3	4	2
40	2	1	2	2	1	4	4	6	6	3	1	1	1	3.25	3	3	4	1	3	3	4	4	1	4	3	4	4	4	3	4	3	4	4	3	3.3	0	1	0	0	0	0	0	0.142857	2	1	2	2	3	1
41	1	1	1	2	2	5	1	1	4	5	4	1	2	2.875	3	4	2	3	3	2	4	3	4	4	3	1	3	4	3	4	4	3	4	2	3.15	2	0	1	1	1	0	0	0.714286	3	3	3	4	4	2
42	2	2	1	2	1	6	3	4	5	4	5	5	4	4.5	3	2	3	4	4	3	4	3	3	3	4	3	3	4	3	4	4	3	4	4	3.4	2	2	2	2	2	2	2	2	2	3	3	3	3	2
43	1	1	1	2	1	4	4	4	4	4	4	4	4	4	4	1	4	1	4	4	4	4	1	1	4	1	5	4	3	1	1	4	1	1	2.65	0	0	0	0	0	0	0	0	1	1	1	1	3	3
44	2	2	1	2	1	6	1	3	7	4	4	1	1	3.375	3	1	3	1	5	5	2	4	2	3	4	4	3	3	3	2	2	2	4	4	3	0	0	0	0	0	0	0	0	2	2	2	2	4	2
46	2	1	1	1	1	1	1	1	3	1	1	1	1	1.25	5	1	3	1	1	5	1	4	1	1	5	1	5	1	3	1	1	3	1	1	2.25	1	0	0	0	0	0	0	0.142857	3	4	3	4	4	2
47	2	2	1	1	2	4	2	5	6	6	6	2	7	4.75	3	1	3	4	3	4	4	3	3	2	3	4	2	4	4	2	4	3	2	3	3.05	1	1	1	0	0	1	0	0.571429	2	4	2	3	2	4
48	2	2	1	3	1	4	1	1	4	4	3	1	1	2.375	4	1	4	1	1	5	3	5	1	1	4	1	4	2	4	1	1	4	1	1	2.45	1	0	0	0	0	0	0	0.142857	4	4	4	4	4	4
49	1	2	1	1	2	4	5	4	5	5	3	3	5	4.25	4	2	3	3	2	4	3	4	2	2	3	2	3	3	2	2	2	4	2	2	2.7	1	0	0	0	0	0	0	0.142857	3	3	3	3	2	3
50	1	1	1	2	1	1	1	1	1	1	1	1	1	1	3	2	3	4	3	5	3	3	3	3	4	2	4	2	4	3	2	3	2	2	3	0	0	0	0	0	0	0	0	2	3	3	3	3	3
51	2	2	1	2	2	3	2	1	2	1	1	1	1	1.5	3	2	4	3	3	4	4	4	2	2	4	2	4	3	3	3	2	3	2	3	3	1	1	1	1	1	1	1	1	3	3	3	3	3	3
52	1	1	1	2	2	1	1	1	1	1	1	1	1	1	2	1	4	2	4	4	2	4	2	4	4	2	4	4	4	2	2	2	4	2	2.95	0	0	0	0	0	0	0	0	1	2	3	3	4	4
53	1	1	1	1	1	3	1	3	5	2	2	1	1	2.25	5	1	5	2	2	4	3	3	1	2	5	2	5	3	4	2	3	3	4	2	3.05	0	0	0	0	0	0	0	0	3	3	4	3	4	4
54	2	1	1	1	2	4	4	3	6	6	5	4	3	4.375	2	3	2	4	5	4	3	2	3	4	3	4	3	5	2	4	4	3	4	3	3.35	1	1	1	0	0	1	1	0.714286	1	2	3	2	4	3
55	2	1	1	3	2	7	1	7	7	7	7	7	7	6.25	1	1	3	5	5	2	5	2	4	4	4	4	3	5	5	4	5	2	4	4	3.6	0	0	0	0	1	1	0	0.285714	1	1	1	1	1	2
56	2	2	1	3	1	4	4	4	4	4	4	4	4	4	4	2	4	2	2	4	2	2	2	2	4	2	4	4	3	3	3	3	3	3	2.9	1	1	0	0	0	0	0	0.285714	2	2	2	2	2	2
57	2	2	1	1	2	5	5	2	4	5	5	3	4	4.125	2	2	2	4	4	3	4	2	3	3	2	4	2	4	2	4	4	2	3	3	2.95	1	1	1	1	1	1	1	1	2	2	2	2	3	3
58	1	2	2	2	1	3	1	1	4	2	2	1	3	2.125	3	1	3	4	4	4	4	3	2	2	3	2	4	3	4	4	4	3	3	3	3.15	1	1	1	1	1	1	0	0.857143	2	2	2	2	2	2
59	2	2	1	2	2	6	4	3	5	5	4	3	2	4	3	2	2	4	4	3	4	3	3	2	3	3	3	4	3	3	4	3	2	3	3.05	1	1	2	1	1	2	1	1.28571	3	4	3	3	3	3
60	2	1	1	1	2	1	1	4	3	1	4	1	1	2	4	1	3	1	3	2	4	2	2	2	4	2	2	4	4	2	2	4	2	2	2.6	1	1	1	1	1	1	1	1	4	4	4	4	4	4
61	2	2	1	1	2	2	2	1	4	2	2	2	1	2	4	2	2	4	3	3	4	3	2	2	3	2	4	4	2	2	2	3	2	4	2.85	0	0	0	0	0	0	0	0	3	4	3	3	2	2
62	1	1	2	2	2	4	3	3	5	4	2	2	3	3.25	4	2	3	3	3	5	3	4	3	3	4	3	4	4	3	2	3	4	3	3	3.3	1	1	1	1	1	1	1	1	3	3	3	3	3	3
63	2	2	1	1	1	7	7	4	7	4	4	4	4	5.125	3	3	3	5	5	3	5	3	4	4	3	4	3	3	3	5	5	3	5	5	3.85	3	3	3	3	2	3	2	2.71429	2	2	2	2	2	2
64	2	1	1	3	2	6	5	2	6	6	5	5	5	5	3	2	2	4	4	4	4	3	3	4	4	3	4	4	4	3	4	3	4	4	3.5	1	1	1	1	1	1	1	1	2	3	4	3	2	3
65	2	2	1	1	1	2	1	1	1	2	1	1	1	1.25	4	2	3	2	2	4	3	2	2	2	4	2	4	3	3	2	2	4	2	2	2.7	0	0	0	1	0	0	0	0.142857	2	4	4	3	2	3
66	2	1	1	1	2	4	2	3	5	2	1	1	2	2.5	4	1	4	2	2	4	3	3	2	2	4	2	3	4	3	2	4	3	3	2	2.85	1	1	1	1	1	1	1	1	2	2	3	3	1	3
67	1	1	3	2	2	3	3	3	3	3	3	3	3	3	2	2	2	2	2	2	2	4	2	2	4	2	4	2	4	2	2	4	2	2	2.5	1	1	1	1	1	1	1	1	2	2	2	2	2	2
68	2	1	1	3	1	3	1	2	3	1	1	1	1	1.625	3	2	2	3	3	4	3	2	3	3	3	2	3	4	3	2	3	3	2	3	2.8	1	1	1	1	0	0	1	0.714286	2	1	3	3	3	2
69	2	2	1	2	1	2	2	1	2	1	1	1	2	1.5	4	3	3	3	4	3	2	2	2	2	4	3	3	4	4	2	4	3	1	2	2.9	1	1	1	1	0	1	0	0.714286	4	1	4	4	4	4
70	1	1	2	2	2	5	3	2	4	4	4	4	4	3.75	3	1	2	3	3	3	3	3	3	2	4	3	3	2	2	2	2	3	1	2	2.5	1	0	1	0	0	1	1	0.571429	3	2	4	4	2	3
71	2	1	2	2	1	4	2	3	6	3	2	5	2	3.375	3	2	3	4	3	4	3	3	1	3	4	2	5	4	5	2	3	3	3	3	3.15	1	1	2	1	1	1	2	1.28571	2	2	3	3	3	3
72	1	2	1	2	2	3	1	1	5	4	3	2	2	2.625	3	4	2	4	4	4	4	3	4	4	3	3	3	4	3	2	5	3	2	4	3.4	2	2	2	2	2	2	2	2	3	3	3	3	2	3
73	2	1	1	1	1	4	2	2	1	1	4	1	1	2	3	1	4	4	3	3	3	4	1	2	4	2	4	2	3	3	2	3	3	3	2.85	1	1	1	1	0	0	0	0.571429	2	3	3	3	2	3
74	2	2	1	3	2	3	1	1	1	1	2	1	1	1.375	2	1	3	2	2	4	3	2	2	2	3	2	2	4	3	2	2	3	2	2	2.4	1	1	1	1	1	1	1	1	3	2	3	3	4	4
75	1	1	1	1	1	3	3	3	7	4	3	3	2	3.5	4	3	4	2	4	4	4	4	3	2	4	3	4	4	4	3	3	4	2	2	3.35	1	1	1	1	1	0	1	0.857143	3	3	3	3	3	4
76	2	2	1	2	1	4	5	2	5	3	4	2	2	3.375	3	2	3	4	2	3	4	3	3	3	2	1	3	5	3	2	3	4	2	3	2.9	1	0	0	0	0	0	0	0.142857	2	3	3	3	2	3
77	2	1	1	3	2	2	1	1	1	1	1	1	1	1.125	4	2	3	4	3	4	2	3	3	3	2	3	3	3	2	3	3	2	2	3	2.85	1	0	0	0	0	0	0	0.142857	2	1	4	4	3	4
78	2	2	1	1	1	3	1	5	6	5	5	5	5	4.375	2	2	2	2	4	2	4	2	4	4	2	4	2	4	2	4	4	2	4	4	3	2	2	2	2	2	2	2	2	3	3	3	3	3	3
80	2	2	1	1	2	3	3	1	1	4	3	1	1	2.125	3	2	2	2	4	4	2	2	2	4	4	2	3	4	3	4	2	2	4	2	2.85	0	0	0	0	0	0	0	0	1	2	3	2	3	1
81	2	1	1	1	1	7	2	7	7	5	5	4	3	5	2	2	2	3	4	3	4	2	3	4	3	4	2	4	3	3	3	2	2	2	2.85	1	1	1	0	0	1	1	0.714286	2	3	3	3	3	3
82	1	1	1	1	1	1	1	1	1	1	1	1	1	1	5	1	5	1	1	1	1	5	1	1	5	1	1	1	5	5	1	5	5	1	2.6	0	0	0	0	0	0	0	0	4	4	4	4	4	4
83	2	1	1	2	1	4	2	1	5	2	2	2	2	2.5	3	2	3	4	3	3	4	3	3	3	3	2	3	3	4	4	2	4	3	3	3.1	1	1	1	0	0	3	1	1	2	3	3	2	3	3
84	1	1	1	1	1	2	2	3	4	2	4	3	3	2.875	4	2	4	2	4	4	2	3	2	2	4	2	4	3	3	2	2	3	3	2	2.85	0	0	0	1	0	0	0	0.142857	3	3	3	2	2	4
85	1	2	1	1	1	3	1	1	4	2	1	1	1	1.75	3	2	2	2	3	3	3	3	3	3	3	1	3	4	3	3	3	3	4	3	2.85	1	1	1	1	1	1	1	1	2	3	2	3	3	2
86	2	1	1	2	2	2	1	2	1	2	2	2	2	1.75	3	2	4	2	4	3	3	2	2	2	4	3	3	4	3	2	3	4	4	3	3	1	1	1	1	1	1	1	1	3	2	2	2	4	2
87	2	1	3	1	2	2	2	2	3	2	2	2	2	2.125	4	2	3	2	2	4	3	3	2	2	4	2	4	2	3	2	2	4	2	2	2.7	0	0	1	1	0	0	1	0.428571	3	4	3	3	3	3
88	2	1	1	3	2	3	1	3	6	1	3	1	1	2.375	3	1	3	3	3	3	4	3	3	2	3	3	3	3	3	2	3	2	3	3	2.8	0	0	0	0	0	0	0	0	3	3	3	3	3	3
90	2	2	1	1	1	1	1	1	2	3	2	1	2	1.625	3	2	4	2	3	4	4	3	2	3	3	2	3	4	4	4	4	4	2	2	3.1	1	1	0	0	1	1	0	0.571429	2	2	4	4	3	3
93	1	2	1	3	1	5	1	2	5	3	4	1	3	3	3	2	3	4	4	3	4	2	3	3	3	3	4	4	2	4	4	3	3	3	3.2	0	0	0	0	0	0	0	0	3	3	3	3	4	4
95	2	2	3	1	1	4	4	5	5	5	5	5	5	4.75	4	4	4	4	4	4	4	4	3	3	3	3	3	3	3	3	3	3	3	3	3.4	2	2	2	2	1	1	1	1.57143	3	4	4	4	4	4
96	2	2	2	1	2	3	2	3	4	3	3	2	3	2.875	4	2	3	3	3	4	3	3	3	3	3	3	3	3	3	3	3	3	3	3	3.05	2	1	0	1	1	1	0	0.857143	2	3	3	3	3	3
97	1	2	1	1	2	3	3	4	4	4	3	3	3	3.375	3	3	3	3	3	3	3	3	3	3	3	3	3	3	3	3	3	3	3	3	3	1	1	1	1	1	1	1	1	1	2	2	2	2	2
102	2	2	2	1	2	2	2	2	4	3	2	2	2	2.375	4	2	4	2	3	3	3	3	3	3	3	3	3	3	3	3	3	3	3	3	3	1	1	1	1	1	1	1	1	3	3	3	3	3	3
104	1	2	2	1	2	4	1	1	1	1	1	1	1	1.375	4	3	3	3	2	4	3	3	2	2	3	2	4	4	3	3	3	3	3	3	3	1	1	1	1	1	1	1	1	2	3	3	3	3	3
105	2	1	1	1	1	4	4	4	4	4	4	1	1	3.25	3	3	3	3	3	3	3	3	3	3	3	3	3	3	3	3	3	3	3	3	3	0	0	0	0	0	0	0	0	3	3	3	3	3	3
106	2	1	1	3	1	3	3	3	3	3	3	3	3	3	4	2	4	2	2	4	3	3	2	2	4	2	4	4	3	2	3	3	2	4	2.95	1	1	1	1	1	1	1	1	2	3	3	3	3	3
107	2	1	1	1	2	1	1	1	1	1	1	1	1	1	4	4	4	4	4	4	4	4	1	1	3	1	3	3	3	3	3	3	3	3	3.1	1	0	0	0	0	0	0	0.142857	2	2	2	2	2	2
108	1	1	1	1	1	1	1	1	1	1	1	1	1	1	5	5	5	5	5	5	5	1	5	1	1	1	1	1	1	1	5	1	1	5	3	3	3	3	3	0	0	0	1.71429	4	4	4	4	4	4
109	2	1	3	1	2	4	1	2	4	3	2	2	3	2.625	3	1	3	2	2	4	3	3	2	2	3	2	3	3	3	2	3	3	3	3	2.65	1	1	1	1	1	1	1	1	2	2	2	2	2	2
110	2	1	1	1	1	2	2	1	3	1	2	1	2	1.75	3	1	3	1	1	3	3	3	1	3	3	3	5	5	3	2	3	3	3	4	2.8	1	1	1	1	1	1	1	1	4	4	4	4	4	4
111	2	2	3	1	2	4	1	4	4	4	3	3	2	3.125	3	3	3	3	3	3	3	3	3	3	4	2	3	3	3	3	3	3	3	3	3	0	0	0	0	0	0	0	0	2	1	2	3	3	2
112	2	2	1	1	1	3	4	1	1	1	2	2	1	1.875	2	1	3	4	3	2	3	3	2	3	4	3	5	5	3	3	5	3	3	3	3.15	0	0	0	0	0	0	0	0	3	3	3	3	4	4
113	1	1	2	1	2	1	1	1	1	1	1	1	1	1	5	1	4	1	1	5	2	4	1	2	5	1	5	1	5	1	1	4	1	1	2.55	0	0	0	0	0	0	0	0	2	3	2	3	3	3
114	1	1	2	1	1	1	1	1	7	1	1	1	1	1.75	5	1	5	1	1	5	1	5	1	1	5	1	5	1	5	1	1	5	1	1	2.6	0	0	0	0	0	0	0	0	3	4	4	4	4	4
116	1	2	2	1	1	1	1	1	4	1	1	1	1	1.375	3	1	3	1	1	4	4	4	1	3	4	1	3	1	3	1	1	3	1	1	2.2	0	0	0	0	0	0	0	0	3	3	3	3	2	3
117	2	2	1	1	2	2	2	2	4	2	2	2	2	2.25	3	1	2	3	4	4	4	3	3	2	4	2	3	4	2	2	4	3	2	3	2.9	0	1	1	0	0	1	1	0.571429	2	2	3	4	3	3
118	1	1	1	1	1	1	1	1	1	1	1	1	1	1	4	1	4	3	3	4	3	2	3	4	3	2	4	3	3	3	4	4	3	4	3.2	1	1	0	0	0	1	0	0.428571	4	4	4	4	4	4
119	2	2	1	2	1	3	2	1	5	2	1	1	1	2	2	1	3	2	3	4	3	3	1	2	4	1	5	4	4	2	2	4	2	2	2.7	1	1	0	1	0	0	0	0.428571	2	3	4	4	4	3
120	1	1	2	1	1	4	4	4	4	4	3	4	3	3.75	3	3	3	3	3	3	3	3	3	3	3	3	3	3	3	3	3	3	3	4	3.05	1	1	1	1	1	1	1	1	3	3	3	3	3	3
121	2	1	1	1	2	5	2	2	5	5	4	4	4	3.875	4	2	3	3	3	2	4	3	3	3	3	3	3	3	3	3	3	3	3	3	3	1	0	1	1	0	0	0	0.428571	4	3	4	4	4	3
122	2	1	1	1	1	3	3	3	5	3	3	3	3	3.25	3	3	3	3	3	3	3	3	3	3	3	3	3	3	3	3	3	3	3	3	3	1	1	1	1	1	1	1	1	2	2	2	2	2	2
123	2	1	3	2	2	6	5	5	5	5	3	3	5	4.625	3	3	3	5	4	3	4	3	4	3	4	4	3	4	3	4	4	2	3	4	3.5	0	0	2	0	0	1	0	0.428571	2	2	2	2	2	2
124	1	1	1	1	2	3	1	2	2	2	1	2	2	1.875	4	1	3	2	2	4	2	4	2	2	4	2	4	2	3	2	2	4	2	2	2.65	0	0	0	0	0	0	0	0	3	3	3	3	3	3
126	2	2	2	1	2	7	7	7	7	7	7	7	7	7	5	3	1	5	5	5	5	3	5	4	3	1	2	5	1	5	5	1	3	5	3.6	3	3	3	3	0	2	1	2.14286	4	4	3	4	4	4
127	2	2	1	3	2	3	1	1	2	2	1	1	1	1.5	4	2	3	1	3	3	2	3	1	1	4	1	4	2	4	1	3	3	2	3	2.5	1	0	1	1	1	1	0	0.714286	3	3	4	3	3	3
129	1	2	1	1	1	3	1	1	3	1	3	1	1	1.75	3	2	2	2	2	4	2	2	3	2	3	2	3	2	4	2	3	3	2	4	2.6	1	1	1	1	1	1	1	1	3	3	3	3	3	3
130	2	2	2	1	2	2	1	1	7	2	1	1	1	2	4	1	3	4	3	4	4	4	2	3	4	1	4	4	2	1	3	3	1	3	2.9	0	0	0	0	0	0	0	0	4	4	4	4	4	2
131	2	2	1	1	2	4	2	7	7	2	2	3	3	3.75	4	2	2	2	2	4	2	4	2	2	4	1	5	4	2	1	1	2	2	2	2.5	2	2	1	2	1	1	1	1.42857	2	1	4	4	4	4
132	1	1	1	1	1	2	2	2	2	2	1	1	1	1.625	4	1	3	1	2	5	1	3	1	2	4	1	5	1	3	1	1	4	1	1	2.25	1	0	0	0	0	0	0	0.142857	3	3	3	3	3	3
133	1	1	1	1	1	1	1	1	1	1	1	1	1	1	3	1	3	3	3	5	3	3	3	3	3	1	4	4	3	2	4	4	3	3	3.05	0	0	0	0	0	0	0	0	1	4	2	1	4	4
134	2	1	1	1	1	5	1	1	1	1	2	1	1	1.625	2	2	3	2	3	3	3	2	3	2	4	2	4	4	3	2	2	2	2	4	2.7	1	0	0	0	0	0	0	0.142857	2	2	3	3	2	4
135	1	1	1	1	1	1	1	1	4	3	2	1	1	1.75	4	1	4	2	2	3	3	3	1	2	5	1	3	2	5	4	2	4	3	2	2.8	1	1	1	1	1	1	1	1	2	2	3	3	3	4
136	1	1	1	1	2	3	1	6	6	4	4	2	1	3.375	5	1	3	3	2	5	3	3	1	1	5	1	3	3	3	3	3	3	3	3	2.85	1	1	1	1	1	1	1	1	4	4	4	4	4	4
137	2	2	1	1	2	2	2	1	1	1	1	1	1	1.25	3	1	3	1	1	4	2	5	1	2	3	1	5	5	3	1	2	2	2	2	2.45	2	2	2	1	1	1	2	1.57143	1	1	1	1	3	3
138	1	2	1	1	1	6	1	3	7	6	5	4	6	4.75	3	2	1	4	5	5	5	4	3	4	3	5	2	5	2	4	5	3	4	4	3.65	2	2	2	2	2	2	1	1.85714	3	3	3	3	3	3
140	2	2	2	1	1	5	2	7	7	2	6	7	4	5	3	2	4	5	5	4	5	2	4	3	4	2	3	4	3	3	4	2	2	4	3.4	1	0	0	0	0	0	0	0.142857	2	3	4	4	4	3
141	1	2	2	3	1	7	5	7	7	6	7	7	6	6.5	3	1	3	4	4	2	4	3	2	4	3	4	3	4	3	4	4	2	3	3	3.15	1	1	1	1	1	1	1	1	2	3	3	3	3	2
142	2	2	1	1	2	4	1	4	5	6	5	4	1	3.75	3	1	3	3	3	3	4	3	2	3	3	3	3	3	3	2	3	3	3	2	2.8	1	1	1	1	1	1	0	0.857143	2	4	3	3	3	3
143	2	1	3	1	1	4	2	3	5	3	2	2	2	2.875	3	3	3	3	3	4	4	3	2	2	3	1	3	3	4	2	3	3	3	3	2.9	1	1	1	1	1	1	1	1	3	3	4	4	3	3
144	2	1	1	1	1	4	1	4	1	5	3	1	1	2.5	4	2	2	2	2	3	2	3	2	2	2	2	4	4	3	2	4	3	2	4	2.7	1	2	1	1	0	2	1	1.14286	3	2	2	2	2	2
145	2	2	1	1	2	4	6	1	2	1	3	1	1	2.375	5	1	5	3	1	5	2	5	1	2	5	2	5	5	5	5	2	5	1	1	3.3	1	1	2	1	1	1	1	1.14286	4	2	2	2	2	2
147	1	1	2	1	1	3	3	2	2	2	2	2	2	2.25	4	2	3	4	4	3	5	3	3	2	3	2	4	2	3	2	2	2	1	2	2.8	3	3	3	3	3	3	3	3	3	3	2	3	1	4
149	1	2	3	1	2	4	2	2	2	2	2	3	2	2.375	4	2	3	3	2	4	4	3	2	3	4	2	4	2	4	2	3	3	2	3	2.95	1	0	0	0	0	1	0	0.285714	3	4	4	4	4	3
150	1	1	1	1	2	2	2	2	2	2	2	2	2	2	4	1	3	2	3	4	2	4	1	3	4	2	3	3	4	3	3	4	3	2	2.9	1	1	1	1	1	1	1	1	3	3	3	3	3	3
151	2	2	3	1	1	2	1	1	2	2	2	2	2	1.75	4	2	3	3	3	4	3	3	3	3	4	3	4	5	4	3	3	3	3	3	3.3	1	0	1	0	0	0	0	0.285714	3	1	3	3	4	4
152	1	1	2	1	1	2	2	1	5	1	1	1	1	1.75	2	3	3	4	4	4	4	2	3	4	3	3	4	4	4	2	4	3	3	3	3.3	2	2	2	2	2	2	2	2	3	3	1	1	1	3
154	2	2	3	1	2	5	2	4	5	3	5	5	5	4.25	2	1	4	4	4	2	4	3	2	3	4	3	4	4	3	4	3	4	3	3	3.2	1	0	1	0	2	1	0	0.714286	3	2	3	3	3	3
155	2	1	2	1	2	4	4	4	4	4	4	4	4	4	4	1	3	2	3	4	2	3	2	2	4	2	2	4	3	2	2	4	2	2	2.65	0	0	0	0	0	0	0	0	2	2	2	2	2	2
156	1	2	1	1	1	5	3	5	5	4	4	5	5	4.5	3	3	2	2	4	3	4	3	3	4	3	4	3	4	3	4	3	3	3	3	3.2	1	1	1	1	1	1	1	1	3	3	3	3	3	3
157	2	2	3	3	2	1	1	1	1	2	2	1	1	1.25	3	1	3	2	4	3	4	3	2	2	4	2	3	4	4	3	3	2	3	4	2.95	0	0	0	0	0	0	0	0	2	2	3	4	3	3
159	1	1	1	1	1	3	1	1	1	1	1	1	1	1.25	4	3	3	3	2	4	4	3	2	4	4	2	4	2	3	2	3	3	4	4	3.15	0	0	0	0	0	0	0	0	3	3	3	3	3	4
160	2	1	3	1	2	2	2	3	2	1	1	1	1	1.625	3	1	4	2	3	3	3	4	2	1	4	1	4	2	4	2	2	3	4	2	2.7	0	0	1	0	0	1	0	0.285714	2	4	4	4	3	3
161	2	2	1	1	2	3	2	4	4	4	5	3	2	3.375	4	2	3	2	3	3	3	4	2	2	4	3	4	4	3	2	2	3	3	3	2.95	1	1	1	1	1	1	1	1	3	4	4	3	3	3
162	2	2	1	1	1	4	1	1	4	5	3	2	2	2.75	4	3	3	3	4	4	4	2	3	4	4	4	3	4	4	3	4	2	3	3	3.4	1	1	1	1	0	1	0	0.714286	2	3	3	3	3	3
163	1	2	2	1	1	1	1	1	1	1	1	1	1	1	5	5	5	5	1	5	3	5	1	1	5	1	5	5	5	1	5	5	2	2	3.6	0	0	0	0	0	0	0	0	4	4	4	4	4	4
164	1	2	2	1	2	3	1	1	4	4	3	1	1	2.25	3	2	3	2	3	4	4	4	3	3	3	3	4	3	3	3	3	4	3	3	3.15	0	0	0	0	0	0	0	0	3	3	3	3	3	3
166	2	1	2	1	2	3	2	2	2	2	3	1	2	2.125	4	2	3	2	2	4	2	4	2	2	4	2	4	3	3	2	2	4	2	2	2.75	1	0	1	1	0	0	0	0.428571	3	4	3	4	3	4
167	2	1	1	1	2	4	1	1	4	6	6	5	1	3.5	3	3	3	3	3	3	3	3	1	1	1	1	1	1	1	1	1	1	1	1	1.8	1	1	1	1	1	1	1	1	2	2	2	2	2	2
169	1	1	2	1	1	6	2	7	5	2	7	2	1	4	3	2	2	2	5	3	2	3	2	4	3	1	3	4	2	3	2	4	4	3	2.85	0	1	0	0	0	1	0	0.285714	2	2	3	3	3	3
170	2	1	3	2	2	4	3	3	3	2	3	2	2	2.75	4	1	3	3	3	3	3	3	2	2	3	3	3	2	3	2	3	3	2	2	2.65	1	1	1	0	0	0	0	0.428571	2	2	2	3	2	3
171	2	2	1	1	2	1	1	1	2	1	1	1	1	1.125	3	2	3	2	2	4	1	3	2	2	4	1	4	4	4	3	2	4	3	3	2.8	1	0	0	0	0	0	0	0.142857	3	3	4	4	4	4
172	1	2	2	1	1	6	4	5	3	4	4	5	5	4.5	4	3	3	3	4	3	3	3	3	4	2	4	4	4	2	5	4	4	4	5	3.55	3	2	3	2	2	3	2	2.42857	3	2	3	3	3	3
173	2	2	1	1	2	3	1	3	5	1	1	1	1	2	4	3	3	2	2	3	2	3	3	2	4	1	3	4	4	2	2	3	1	1	2.6	0	0	0	0	0	0	1	0.142857	2	3	2	4	2	2
174	2	2	2	1	2	2	1	2	5	3	1	1	1	2	4	2	3	3	4	3	3	2	3	2	4	3	4	4	4	4	4	3	2	3	3.2	1	1	1	1	0	1	1	0.857143	2	2	4	4	3	3
176	1	2	2	1	2	3	1	1	3	1	1	1	1	1.5	3	2	3	3	2	4	3	4	2	3	3	2	4	4	3	3	3	3	4	3	3.05	0	0	0	0	0	0	0	0	2	3	4	4	4	4
177	2	1	2	1	2	4	4	4	5	5	4	5	4	4.375	3	1	3	3	3	3	3	3	3	3	3	3	3	3	3	3	3	3	3	3	2.9	1	1	1	1	1	1	1	1	3	3	4	4	4	4
178	1	1	1	1	1	6	5	2	6	5	5	6	6	5.125	2	1	3	3	4	4	4	3	4	4	3	3	4	4	3	4	4	2	4	3	3.3	1	1	1	1	1	1	1	1	3	3	3	3	3	3
180	2	2	1	3	2	4	1	1	1	4	3	3	2	2.375	3	3	3	3	2	2	3	3	3	3	3	3	3	3	3	3	3	3	3	3	2.9	1	2	2	1	2	2	1	1.57143	3	2	3	3	2	2
181	2	1	1	1	1	5	5	3	6	3	4	3	3	4	4	2	3	2	2	3	3	3	2	2	3	2	3	3	3	3	3	3	3	3	2.75	1	1	1	1	1	1	1	1	3	3	3	3	3	3
182	1	1	1	1	1	6	4	1	4	4	3	1	4	3.375	2	3	3	4	4	3	4	2	4	4	4	4	3	4	3	4	4	2	4	4	3.45	1	1	1	1	1	1	1	1	3	3	3	3	3	3
184	2	1	1	3	1	3	5	3	6	4	4	4	1	3.75	3	1	3	3	3	2	3	2	2	2	3	2	3	3	3	3	3	3	4	3	2.7	0	0	0	0	0	0	0	0	2	4	3	3	4	3
185	2	1	1	1	2	3	2	3	5	3	3	1	1	2.625	4	1	3	2	4	4	3	3	2	4	4	2	4	3	4	3	2	4	4	2	3.1	1	0	0	1	1	1	0	0.571429	3	4	4	4	4	3
186	2	2	3	3	2	4	1	4	4	4	3	1	2	2.875	3	2	3	3	3	3	2	3	2	3	4	1	3	3	2	3	3	3	2	3	2.7	1	2	2	1	1	2	1	1.42857	2	4	3	4	3	3
187	2	2	1	1	2	2	1	2	6	2	1	2	1	2.125	4	1	4	3	3	3	3	3	2	2	4	2	4	4	3	3	2	3	3	2	2.9	0	0	0	0	0	1	0	0.142857	3	3	3	3	3	3
188	2	2	1	1	1	3	2	2	2	2	2	2	3	2.25	2	1	4	2	3	4	3	2	4	2	3	3	4	4	3	2	4	2	4	3	2.95	1	0	1	1	1	1	1	0.857143	3	2	3	3	3	3
190	2	1	2	1	2	3	2	2	4	4	2	2	2	2.625	3	1	3	2	2	4	2	4	3	3	3	2	4	3	2	2	3	4	2	2	2.7	1	1	1	1	1	1	1	1	3	4	3	4	3	2
191	2	2	1	1	1	1	1	3	2	1	1	1	1	1.375	2	1	3	1	2	4	2	3	1	2	3	2	3	2	3	2	2	3	2	1	2.2	0	0	0	0	0	0	0	0	2	3	3	3	2	3
192	2	2	2	1	2	5	3	2	4	4	4	4	4	3.75	3	1	3	4	2	3	3	3	3	3	3	3	3	3	3	3	3	3	3	3	2.9	1	0	0	0	0	0	1	0.285714	3	4	3	3	4	4
193	2	2	1	2	2	4	1	1	4	1	1	1	1	1.75	3	2	3	4	4	3	4	4	3	2	3	3	3	3	3	3	4	4	2	2	3.1	0	0	0	0	0	0	0	0	2	3	3	3	4	4
194	2	2	1	1	2	5	5	5	5	6	7	3	3	4.875	4	1	3	2	2	3	3	3	1	1	5	3	4	3	4	3	2	3	2	2	2.7	1	1	1	1	1	1	1	1	3	3	3	3	3	4
196	2	1	1	1	1	1	1	1	5	2	2	2	1	1.875	5	1	4	2	2	4	2	4	1	2	4	1	4	3	4	2	2	4	3	2	2.8	0	0	0	0	0	0	0	0	3	4	4	4	3	4
197	1	1	2	1	1	3	2	2	4	3	2	2	2	2.5	3	3	3	3	3	3	3	3	3	3	3	3	3	3	3	3	3	3	3	3	3	2	2	2	2	2	2	2	2	3	3	3	3	3	3
199	2	2	1	3	2	1	1	1	3	1	1	1	1	1.25	3	1	3	1	1	4	1	2	1	1	3	1	2	3	2	1	1	3	1	1	1.8	1	0	1	1	0	1	1	0.714286	2	2	2	2	2	2
200	1	1	2	1	1	3	2	2	4	4	3	3	3	3	3	2	3	2	2	3	2	3	2	2	3	2	3	3	3	2	2	3	2	2	2.45	2	1	2	2	2	2	2	1.85714	2	2	2	3	3	3
201	2	1	2	1	2	4	2	3	5	2	2	2	2	2.75	4	2	3	4	4	4	4	3	3	4	4	2	4	4	3	3	2	3	2	4	3.3	1	0	1	0	0	0	0	0.285714	2	3	3	3	3	2
202	2	1	2	1	1	1	1	1	1	1	1	1	1	1	3	2	3	2	3	3	3	3	2	3	3	2	4	4	3	3	3	3	3	3	2.9	0	0	0	0	0	0	0	0	2	1	4	4	4	4
203	1	1	1	2	1	4	1	3	5	5	5	1	2	3.25	4	2	2	2	4	4	4	4	2	3	4	2	3	4	3	2	2	2	2	2	2.85	1	1	1	1	1	1	1	1	3	2	2	2	3	2
204	2	1	2	1	1	5	6	3	5	3	3	3	4	4	4	2	4	3	4	4	5	3	2	2	3	2	5	4	4	2	3	3	4	4	3.35	1	0	0	0	0	0	0	0.142857	2	3	4	4	4	4
206	2	1	2	2	2	3	2	5	5	3	4	4	2	3.5	4	2	3	4	4	4	4	2	3	3	3	2	3	4	2	3	4	2	3	4	3.15	2	2	2	2	1	2	2	1.85714	2	2	2	3	2	2
208	1	2	1	2	2	6	5	7	5	6	6	5	4	5.5	2	2	3	4	4	3	4	3	4	4	3	3	3	4	3	3	3	3	3	3	3.2	1	1	1	1	1	1	1	1	2	2	3	3	3	3
209	2	1	1	1	2	3	3	3	7	2	2	2	2	3	3	3	3	3	3	3	3	3	3	3	3	3	3	3	3	3	3	3	3	3	3	1	1	1	1	1	1	1	1	4	2	4	3	2	2
210	2	1	1	1	1	3	1	2	4	3	2	5	2	2.75	3	1	3	3	3	3	4	3	3	3	3	3	3	3	3	3	3	3	3	3	2.95	0	0	0	1	0	0	0	0.142857	2	2	2	2	2	2
212	2	2	2	2	2	6	1	4	6	3	1	5	1	3.375	3	1	2	5	4	3	4	3	5	5	3	3	4	4	3	4	5	3	4	5	3.65	1	2	2	0	0	2	2	1.28571	2	2	3	2	3	4
214	2	1	3	1	2	4	2	2	2	3	2	1	2	2.25	3	1	3	3	3	3	3	3	3	3	3	3	3	3	3	3	3	3	3	3	2.9	2	2	2	2	2	2	2	2	3	3	3	3	3	3
215	1	1	1	1	1	2	2	3	5	2	2	2	1	2.375	4	1	4	2	1	5	3	5	2	3	4	2	4	2	3	2	2	4	2	2	2.85	0	0	0	0	0	2	0	0.285714	3	2	4	4	3	4
216	1	1	1	1	2	3	1	1	5	5	2	2	1	2.5	3	1	4	2	1	5	2	5	1	3	4	2	5	3	4	1	2	4	3	1	2.8	0	0	0	0	0	0	0	0	3	4	4	4	4	4
217	1	2	1	3	1	1	1	1	7	1	1	1	1	1.75	5	1	3	2	1	5	3	3	2	3	5	3	3	3	3	3	3	3	3	3	3	0	0	0	0	0	0	0	0	2	4	4	4	1	4
218	1	2	1	1	1	3	1	5	4	1	2	1	1	2.25	3	3	2	4	4	3	3	3	3	4	3	3	3	3	3	3	4	3	4	4	3.25	0	0	0	0	0	0	0	0	4	2	4	4	4	4
219	1	2	2	1	1	3	2	3	4	3	3	3	3	3	3	4	2	3	3	3	3	3	3	3	3	3	2	3	3	3	3	3	3	3	2.95	1	1	1	1	1	1	1	1	2	2	2	2	2	2
221	1	2	1	1	2	3	2	4	4	3	3	3	2	3	3	2	4	2	3	3	2	3	2	4	4	2	4	3	3	3	2	3	3	2	2.85	1	1	1	1	1	1	1	1	3	3	3	3	3	3
222	2	2	1	1	2	5	3	3	4	4	3	3	3	3.5	2	3	3	4	4	3	3	3	3	2	3	3	3	4	3	4	4	3	2	3	3.1	1	1	2	1	2	2	1	1.42857	2	2	3	3	3	2
223	2	2	1	1	2	4	1	1	1	1	1	1	1	1.375	3	1	3	1	3	3	2	3	3	2	4	3	4	4	4	3	2	2	2	2	2.7	0	0	0	0	0	0	0	0	3	3	3	3	3	3
224	2	2	2	1	1	3	1	3	4	3	3	2	3	2.75	4	2	3	2	4	3	2	3	3	4	3	2	4	4	3	4	3	3	2	3	3.05	1	1	1	1	1	2	1	1.14286	3	4	3	3	3	2
225	2	1	2	2	1	7	1	1	7	2	5	2	1	3.25	1	1	1	5	5	3	5	2	4	5	2	4	3	5	1	4	5	2	5	5	3.4	0	0	0	0	0	0	0	0	1	4	4	2	2	2
226	2	1	1	1	2	2	1	1	5	2	1	1	2	1.875	4	2	4	1	2	4	3	4	1	1	4	2	4	2	4	1	2	3	1	1	2.5	1	1	0	1	1	1	0	0.714286	3	3	3	3	3	3
227	2	1	1	1	2	3	3	2	4	2	3	2	2	2.625	3	2	2	3	2	2	3	2	3	3	2	4	3	4	2	3	3	3	3	3	2.75	1	1	1	1	1	1	2	1.14286	2	1	2	2	2	2
228	2	1	1	1	1	4	1	3	4	3	2	1	1	2.375	3	2	3	2	3	3	3	3	2	2	3	2	3	4	3	3	4	3	3	3	2.85	0	0	0	0	0	0	0	0	2	2	4	3	4	3
229	2	1	1	1	1	4	1	1	6	2	1	1	1	2.125	4	3	3	3	2	4	4	2	3	2	3	2	2	3	4	2	3	3	2	2	2.8	1	1	1	1	1	1	1	1	2	4	4	4	3	3
230	1	1	2	2	2	5	6	4	6	6	6	4	4	5.125	3	2	2	4	4	3	5	3	3	2	3	3	3	4	3	4	4	3	3	5	3.3	2	1	2	3	3	3	3	2.42857	4	2	3	2	2	3
231	1	2	1	1	1	4	2	2	3	4	3	3	3	3	3	3	3	3	3	3	3	3	3	3	3	3	3	3	3	3	3	3	3	3	3	0	0	0	0	0	0	0	0	2	2	3	2	3	3
232	1	2	2	1	1	4	3	4	5	3	3	5	1	3.5	3	2	4	3	4	4	3	4	2	3	4	4	4	4	4	4	3	3	3	4	3.45	1	0	1	1	0	0	1	0.571429	2	2	2	2	3	2
233	2	1	2	1	1	3	2	1	5	3	2	1	1	2.25	3	2	2	4	4	3	4	2	3	3	3	2	4	5	3	2	3	2	3	3	3	1	1	1	1	1	1	1	1	2	4	3	3	2	2
234	1	2	2	1	2	3	2	2	6	2	2	2	2	2.625	4	2	4	2	2	4	3	4	2	2	4	2	4	2	4	2	2	4	2	2	2.85	1	1	1	1	1	1	1	1	2	2	2	2	2	2
235	1	2	1	1	2	5	2	4	6	5	3	5	2	4	4	1	4	3	4	5	4	4	3	2	4	1	4	4	3	2	4	4	2	2	3.2	1	1	1	1	1	1	1	1	3	2	3	4	3	4
236	1	2	2	1	1	1	4	5	5	3	2	2	3	3.125	3	3	3	3	3	3	4	2	4	3	3	3	2	3	2	4	4	2	4	5	3.15	2	2	2	2	1	2	2	1.85714	1	3	2	4	3	3
237	2	2	1	1	2	3	1	5	5	2	1	1	1	2.375	4	3	4	2	3	3	2	3	2	3	4	3	3	4	4	2	3	3	3	3	3.05	0	0	0	0	0	0	0	0	3	2	4	4	4	4
238	2	2	1	1	2	5	2	5	5	3	5	4	4	4.125	3	2	3	3	3	4	4	3	3	2	3	2	3	3	3	3	3	3	3	3	2.95	1	1	1	1	1	1	1	1	3	3	3	3	3	3
239	2	2	3	3	2	5	5	4	6	5	2	1	1	3.625	2	3	3	4	4	4	2	2	1	1	4	1	3	4	4	2	1	5	3	3	2.8	2	2	1	1	0	1	1	1.14286	3	2	3	3	3	3
240	2	2	1	2	2	1	1	7	7	1	1	7	1	3.25	1	5	1	5	5	1	5	1	5	5	1	5	1	5	1	5	5	1	5	5	3.4	0	0	0	0	0	0	0	0	1	1	1	1	1	1
241	1	1	3	1	1	6	2	2	4	7	5	3	1	3.75	3	3	2	4	4	4	3	3	4	5	3	1	4	5	3	4	4	3	5	5	3.6	1	0	1	0	0	0	0	0.285714	2	2	3	3	4	4
243	2	1	1	1	2	3	3	1	4	3	3	2	2	2.625	3	1	2	2	2	4	3	2	1	3	2	1	3	4	3	3	3	3	2	3	2.5	1	0	1	1	0	0	0	0.428571	3	4	3	3	3	3
244	1	2	1	1	1	5	1	1	6	1	6	1	1	2.75	3	2	2	2	2	4	2	1	1	2	3	2	5	4	3	1	2	3	3	4	2.55	0	0	0	0	0	0	0	0	2	2	4	3	3	3
245	2	2	2	1	2	5	5	6	4	5	5	4	3	4.625	4	1	3	3	3	3	3	2	3	2	2	4	4	3	3	3	3	3	2	3	2.85	2	2	2	2	1	2	2	1.85714	2	3	2	2	3	3
247	2	2	1	1	2	5	5	5	5	5	5	5	5	5	2	3	2	3	3	3	3	3	3	3	3	3	3	3	3	3	3	3	3	3	2.9	0	0	0	0	0	0	0	0	2	2	2	2	2	2
248	1	2	1	1	2	4	2	4	4	5	4	2	2	3.375	3	2	2	3	3	3	3	3	2	4	2	2	4	3	3	2	2	3	4	3	2.8	1	1	1	1	1	1	1	1	2	3	3	3	3	2
249	2	1	1	1	2	4	2	4	5	4	4	3	3	3.625	3	3	3	3	3	3	3	3	3	3	3	3	3	3	3	3	3	3	3	3	3	2	2	2	2	1	2	2	1.85714	2	2	2	3	2	2
250	2	2	1	1	2	1	1	1	1	1	1	1	1	1	4	1	3	1	1	4	1	3	1	1	4	1	4	3	3	1	1	4	2	2	2.25	0	0	0	0	0	0	0	0	3	3	3	3	3	3
251	1	2	1	1	2	2	1	1	1	1	1	1	1	1.125	3	2	2	4	4	3	2	1	3	3	4	2	3	3	4	2	4	2	3	4	2.9	1	1	2	1	0	1	2	1.14286	4	2	3	4	3	3
252	1	1	2	1	2	1	1	1	1	1	1	1	1	1	3	2	4	2	3	5	1	4	2	4	4	2	4	4	4	4	4	5	5	4	3.5	1	1	1	1	1	1	1	1	3	2	4	2	4	4
254	2	2	1	1	2	1	1	1	1	1	1	1	1	1	4	1	3	2	1	5	3	3	2	2	4	1	5	3	3	1	1	3	1	1	2.45	1	1	1	1	1	1	1	1	2	4	4	2	3	4
255	2	2	1	1	1	3	3	3	3	3	3	3	3	3	4	2	4	2	2	4	3	4	2	2	4	2	4	2	4	2	2	4	2	2	2.85	1	0	0	0	0	1	0	0.285714	3	4	4	4	4	4
256	1	2	2	1	1	4	3	4	6	5	3	4	4	4.125	2	1	4	4	4	2	4	3	4	2	3	1	4	5	2	3	3	3	3	3	3	2	1	1	1	1	1	1	1.14286	2	4	3	4	3	3
257	2	2	1	1	2	2	1	2	2	1	1	1	1	1.375	4	1	3	3	2	2	3	3	2	2	4	1	4	2	3	1	2	4	2	2	2.5	1	1	0	0	1	1	1	0.714286	3	2	3	2	3	3
258	2	1	1	1	1	3	1	1	4	2	2	4	1	2.25	4	1	5	1	1	5	3	5	1	1	5	3	4	2	5	1	2	5	2	1	2.85	1	1	0	0	0	0	0	0.285714	2	3	4	4	4	4
259	1	1	2	1	1	5	3	1	1	1	7	1	3	2.75	3	1	3	5	3	4	4	4	3	3	3	3	3	3	3	3	3	3	3	3	3.15	0	0	1	1	0	1	0	0.428571	3	3	3	3	3	3
260	2	2	1	1	1	2	1	2	2	1	1	1	1	1.375	3	1	3	1	2	2	2	3	2	1	3	1	3	2	1	1	1	4	1	1	1.9	1	1	1	1	1	1	1	1	2	2	3	3	2	2
262	2	1	4	1	1	4	3	2	6	5	2	1	2	3.125	4	2	4	3	2	4	3	4	2	2	4	1	5	3	5	2	2	3	2	2	2.95	0	0	0	0	0	0	0	0	3	3	4	4	4	4
263	1	1	1	1	1	4	4	4	4	4	4	4	4	4	3	3	3	3	3	4	2	4	2	4	3	2	3	3	3	3	3	3	3	3	3	1	1	1	0	1	1	1	0.857143	2	2	2	2	2	2
264	2	1	3	1	1	3	2	3	4	3	2	1	2	2.5	3	2	3	3	4	3	3	3	3	4	3	2	3	4	3	3	4	3	4	3	3.15	1	0	1	0	0	1	1	0.571429	4	3	3	3	3	3
265	1	2	1	2	1	4	3	5	5	3	3	3	3	3.625	4	2	3	3	3	3	3	3	3	3	3	2	3	3	2	2	3	3	2	2	2.75	1	1	1	1	1	1	1	1	3	3	3	3	3	3
266	2	1	1	1	2	1	1	1	1	1	1	1	1	1	5	5	5	5	5	5	5	5	1	1	1	1	5	5	5	5	5	5	1	1	3.8	0	0	0	0	0	0	0	0	4	4	4	4	4	4
267	1	2	1	1	1	1	1	1	3	1	1	1	1	1.25	4	1	3	4	3	4	2	2	2	4	4	2	3	4	4	5	3	3	4	3	3.2	0	0	0	0	0	0	0	0	4	2	3	3	4	4
268	1	2	1	2	2	5	1	2	1	1	1	1	1	1.625	2	4	3	2	5	4	2	3	5	5	4	2	2	5	5	5	4	2	4	4	3.6	0	0	1	0	0	1	0	0.285714	2	2	3	1	4	2
269	2	2	4	1	1	7	7	4	7	7	1	6	6	5.625	3	2	3	2	4	4	5	3	3	3	5	5	4	3	5	4	4	4	2	3	3.55	2	2	1	1	1	1	1	1.28571	2	2	2	2	2	2
270	1	1	1	1	2	1	1	1	4	1	1	1	1	1.375	5	1	5	1	1	5	3	5	1	1	5	1	5	1	5	1	5	5	1	1	2.9	0	0	0	0	0	0	0	0	4	4	4	4	4	4
271	2	1	1	1	1	2	3	3	4	2	2	2	2	2.5	4	2	4	3	3	4	4	3	3	3	4	2	4	3	3	3	3	3	3	3	3.2	2	2	2	2	2	2	2	2	3	3	3	3	3	3
272	1	1	1	1	1	1	1	1	4	1	7	1	7	2.875	3	5	3	3	3	3	2	3	3	3	3	3	3	3	3	3	3	3	3	3	3.05	1	1	1	1	1	1	1	1	2	2	2	2	2	2
273	2	1	1	1	2	7	7	7	7	4	4	4	4	5.5	3	3	3	3	3	3	3	3	3	3	3	3	3	3	3	3	3	3	3	3	3	1	1	1	1	1	1	1	1	2	2	2	2	2	2
276	1	1	1	1	2	4	2	2	3	3	3	1	2	2.5	3	2	3	2	2	4	3	3	2	2	4	2	4	3	4	2	3	3	3	2	2.8	1	1	2	1	1	1	1	1.14286	3	2	2	3	2	4
277	2	1	1	1	1	3	2	2	2	2	2	2	1	2	4	1	3	3	3	3	3	3	3	3	3	3	3	3	3	3	3	3	3	3	2.95	1	1	1	1	0	1	1	0.857143	3	3	2	2	2	2
278	2	2	1	1	1	3	3	3	4	4	4	3	3	3.375	3	1	2	2	3	3	3	4	2	3	4	2	3	2	2	2	3	4	2	2	2.6	1	1	1	1	1	1	1	1	3	3	3	3	3	3
279	2	2	1	1	2	2	1	1	4	3	2	2	2	2.125	3	2	3	3	3	4	4	4	3	2	4	3	3	3	3	2	2	3	2	3	2.95	1	1	1	1	1	1	1	1	3	4	4	4	4	4
280	2	2	2	1	2	2	3	3	3	3	3	3	3	2.875	3	1	3	3	4	3	3	3	3	3	3	3	3	3	3	3	3	3	3	3	2.95	2	2	2	2	2	2	2	2	2	3	3	3	3	3
281	1	2	1	1	1	3	2	1	4	3	2	2	2	2.375	4	1	3	2	2	4	4	3	2	3	3	2	4	2	3	2	2	3	2	2	2.65	1	1	1	0	0	1	0	0.571429	3	3	3	3	3	3
282	2	1	3	2	2	6	6	6	6	6	7	7	4	6	4	3	4	4	4	5	4	4	4	3	5	3	4	4	5	3	4	2	3	4	3.8	2	3	2	2	2	2	2	2.14286	3	3	3	2	3	3
283	1	1	1	1	1	2	2	5	4	5	2	2	2	3	5	3	2	3	4	4	4	4	2	2	4	2	2	3	5	1	2	4	2	3	3.05	1	1	1	1	0	0	0	0.571429	2	4	4	3	1	4
284	1	1	1	1	2	2	2	3	1	1	4	1	1	1.875	3	2	3	3	3	3	3	3	3	3	3	3	3	3	3	3	3	3	3	3	2.95	1	1	1	1	1	1	1	1	2	2	2	2	2	2
285	2	1	1	1	2	4	4	4	6	3	3	1	4	3.625	3	3	3	3	3	3	3	3	3	2	3	2	4	3	2	3	3	3	3	3	2.9	1	1	1	1	1	1	1	1	2	3	3	2	4	2
286	1	2	1	1	2	4	2	4	5	3	2	2	2	3	4	2	3	2	3	4	3	3	2	3	4	2	3	4	3	2	2	3	3	2	2.85	1	1	0	1	0	0	0	0.428571	2	1	4	3	2	3
287	2	2	3	1	2	2	2	4	5	2	3	1	1	2.5	4	1	4	2	2	4	4	4	1	2	5	1	5	4	4	3	2	4	3	2	3.05	0	0	0	0	0	0	0	0	3	3	3	3	3	3
288	2	2	1	1	1	4	4	4	4	4	4	4	4	4	3	3	3	3	3	3	3	3	2	2	2	2	2	2	2	2	2	3	3	3	2.55	1	1	1	1	1	1	1	1	3	3	3	3	3	3
289	2	1	1	1	2	4	3	4	4	5	5	5	5	4.375	5	1	5	5	5	4	2	4	2	2	3	2	4	3	2	2	2	4	2	2	3.05	0	0	0	0	0	0	0	0	2	3	3	3	3	3
290	2	2	1	1	1	1	1	2	4	1	1	1	1	1.5	5	2	3	2	2	4	2	4	1	1	4	2	4	2	4	2	2	4	3	2	2.75	0	0	0	0	0	0	0	0	2	3	3	2	2	3
291	2	1	1	1	2	6	1	6	6	6	2	5	1	4.125	3	1	2	3	2	4	4	3	1	2	4	2	3	4	3	4	4	3	2	2	2.8	1	0	1	0	1	1	1	0.714286	3	4	3	3	3	3
292	2	1	1	1	1	1	1	4	2	2	1	1	1	1.625	3	2	3	3	2	4	4	3	2	3	4	1	2	4	3	2	5	3	2	3	2.9	0	0	0	0	0	0	0	0	1	4	4	2	4	3
293	2	1	1	2	2	3	1	1	1	1	1	2	1	1.375	2	1	1	1	2	4	2	2	2	4	3	2	2	4	2	3	3	2	3	2	2.35	0	0	0	0	0	0	0	0	4	3	3	3	4	4
294	2	2	1	1	2	4	4	7	7	5	5	4	3	4.875	4	1	3	3	3	3	4	3	3	4	4	4	3	4	3	3	5	3	3	4	3.35	2	2	2	2	1	2	0	1.57143	1	4	4	4	3	3
295	2	2	1	1	2	3	1	1	3	3	3	1	4	2.375	2	1	2	1	3	2	2	2	3	3	3	3	3	4	4	2	3	3	2	2	2.5	1	1	1	1	1	1	1	1	2	4	3	4	4	2
296	1	2	3	1	1	1	1	1	7	1	1	1	1	1.75	3	1	1	3	3	3	4	1	3	4	3	3	3	4	3	4	3	3	3	3	2.9	1	1	0	0	0	1	0	0.428571	2	4	4	4	4	4
297	2	1	1	1	2	3	2	4	6	4	5	5	5	4.25	4	2	3	4	3	3	4	3	3	3	3	3	3	4	3	3	3	3	2	4	3.15	1	1	1	1	1	1	1	1	3	3	3	3	3	3
298	2	1	4	1	2	2	4	4	5	3	2	3	3	3.25	4	2	3	3	3	4	2	3	3	1	4	2	3	2	4	4	3	3	2	3	2.9	1	1	1	1	0	1	1	0.857143	2	3	3	3	3	4
299	1	1	1	1	2	2	2	1	3	2	2	1	1	1.75	4	2	4	1	4	3	2	4	1	4	4	2	5	2	3	2	3	4	2	2	2.9	0	0	0	0	0	0	0	0	3	3	3	3	4	3
300	2	2	1	1	2	3	3	2	5	4	5	3	3	3.5	2	3	2	3	3	3	3	2	3	4	3	3	2	4	4	4	3	4	4	3	3.1	1	1	1	1	1	1	1	1	2	2	3	3	3	3
301	2	2	1	1	2	5	1	1	2	2	4	1	1	2.125	3	3	3	3	3	3	3	3	3	3	3	3	3	3	3	3	3	3	3	3	3	0	0	0	0	0	1	0	0.142857	4	4	4	4	3	3
302	2	2	4	1	2	2	2	1	6	2	2	1	1	2.125	4	1	3	2	3	4	4	3	2	2	4	2	3	4	4	3	3	3	2	2	2.9	1	1	1	0	0	0	1	0.571429	3	4	4	4	4	3
303	2	2	1	1	2	4	1	1	5	4	1	3	3	2.75	2	3	3	2	3	3	3	2	3	3	4	3	4	4	4	3	3	3	3	3	3.05	1	0	0	0	0	0	0	0.142857	3	2	4	4	3	3
304	2	1	1	1	2	3	5	5	5	3	3	5	3	4	1	4	2	4	5	2	5	1	5	5	2	4	1	1	1	5	4	1	4	5	3.1	3	1	1	0	3	2	0	1.42857	1	1	1	1	1	1
305	1	1	4	1	1	3	4	3	3	3	3	3	3	3.125	4	3	4	2	3	3	3	3	3	3	3	3	3	3	2	3	3	3	3	3	3	1	0	1	0	0	1	0	0.428571	2	2	2	3	2	2
306	1	1	3	1	1	6	3	3	5	4	4	3	4	4	4	1	3	3	3	3	4	4	2	3	4	2	4	4	4	2	4	3	2	3	3.1	1	1	1	0	0	1	1	0.714286	2	2	3	2	3	3
308	2	2	3	1	2	6	6	6	6	6	6	6	6	6	3	3	3	3	3	3	3	3	3	3	3	3	3	3	3	3	3	3	3	3	3	2	2	2	2	2	2	2	2	3	3	3	3	3	3
309	1	2	3	1	2	3	3	3	3	3	3	3	3	3	3	3	3	3	3	3	3	3	3	3	3	3	3	3	3	3	3	3	3	3	3	2	2	2	2	1	1	1	1.57143	2	2	2	2	2	2
310	2	1	4	2	1	5	2	5	5	3	3	3	3	3.625	5	1	3	1	3	3	4	2	1	1	3	1	3	4	3	1	3	3	2	2	2.45	2	1	2	1	1	1	1	1.28571	3	3	3	3	4	3
311	2	2	4	2	2	4	1	3	4	3	2	3	1	2.625	4	1	3	2	2	3	3	3	1	1	3	2	3	3	3	2	2	3	2	2	2.4	1	1	1	1	1	1	1	1	2	2	2	2	3	3
312	2	2	3	1	1	2	2	2	7	2	2	6	1	3	3	2	2	3	2	4	4	3	2	2	4	2	4	4	3	2	2	3	4	2	2.85	1	1	1	1	1	1	1	1	4	4	4	4	4	4
313	1	2	1	1	2	5	4	3	5	4	3	3	4	3.875	4	2	3	2	2	4	3	4	2	2	4	4	4	4	4	2	2	3	2	3	3	1	1	1	1	1	1	1	1	3	4	4	4	3	4
314	2	2	1	1	2	4	3	4	4	4	3	4	4	3.75	4	3	3	3	3	3	3	3	3	3	3	3	3	3	3	3	3	3	3	3	3.05	1	1	1	1	1	1	1	1	3	3	3	3	3	3
316	1	2	3	3	2	1	1	1	1	1	1	1	1	1	5	1	3	3	3	5	4	4	3	3	4	2	4	2	3	2	3	3	3	2	3.1	0	0	0	0	0	0	0	0	2	3	3	3	3	2
317	2	1	1	1	2	3	2	1	2	1	1	1	1	1.5	3	1	3	4	4	3	5	3	2	2	1	3	4	4	3	3	5	2	5	3	3.15	1	1	1	1	1	1	1	1	2	1	3	3	2	2
318	1	2	3	1	2	7	4	6	7	7	7	7	7	6.5	2	3	3	3	5	4	3	2	3	5	3	3	1	5	3	5	4	3	3	4	3.35	2	2	2	2	1	1	1	1.57143	2	1	2	1	1	4
319	1	2	3	1	1	4	4	4	4	4	4	4	4	4	3	3	3	3	3	3	3	3	3	3	3	3	3	3	3	3	3	3	3	3	3	1	1	1	1	1	1	1	1	2	2	2	2	2	2
322	2	1	3	1	2	2	1	1	1	1	1	1	1	1.125	4	1	4	2	1	4	3	3	2	1	4	1	4	1	4	1	1	3	1	1	2.3	1	0	0	1	0	0	0	0.285714	3	4	3	3	3	3
323	2	2	2	1	2	4	4	4	4	3	4	3	3	3.625	3	2	2	4	3	3	3	3	3	3	3	3	3	3	3	3	3	3	3	3	2.95	1	1	1	1	1	1	1	1	2	3	3	3	3	2
324	2	2	2	1	1	4	2	2	6	2	2	2	2	2.75	4	2	3	2	3	4	4	3	2	2	3	3	4	4	3	2	3	3	3	2	2.95	1	1	0	0	0	1	0	0.428571	2	2	2	2	2	2
325	1	1	3	1	2	4	2	2	3	2	1	1	1	2	3	2	3	4	3	4	5	3	3	3	3	2	3	4	3	3	3	3	4	4	3.25	2	2	2	2	1	1	1	1.57143	2	2	3	2	3	2
326	2	1	2	1	1	1	1	1	4	2	1	1	1	1.5	3	1	2	3	1	1	1	1	1	1	1	1	1	1	1	1	1	1	1	1	1.25	0	0	0	0	0	0	0	0	1	1	1	1	1	1
327	2	2	2	1	2	4	4	2	1	3	4	2	4	3	3	3	2	3	3	2	3	3	3	3	3	3	3	3	2	3	3	3	3	3	2.85	1	1	1	1	1	1	0	0.857143	2	2	2	2	2	2
328	2	1	2	1	1	4	2	3	4	4	3	3	3	3.25	3	2	3	3	3	2	4	3	3	3	3	3	3	3	3	3	3	3	3	3	2.95	1	1	1	1	1	1	1	1	3	3	3	3	3	3
329	2	2	3	1	2	4	1	2	2	2	2	2	1	2	3	1	3	1	4	4	3	3	1	4	4	2	4	4	4	4	4	2	4	3	3.1	0	0	0	0	0	0	0	0	4	2	4	4	4	4
330	1	2	2	1	2	1	2	2	4	2	2	2	2	2.125	4	1	3	3	3	3	3	3	2	2	3	2	4	3	2	2	2	4	2	3	2.7	1	0	0	0	0	0	0	0.142857	3	3	4	4	3	4
332	1	2	4	1	2	3	2	6	5	2	3	2	1	3	4	2	3	3	3	3	3	3	3	3	3	3	3	3	3	3	3	3	3	3	3	0	0	0	0	0	0	0	0	2	3	2	3	2	3
333	1	1	1	1	2	1	1	1	7	1	1	1	1	1.75	5	5	5	4	4	4	2	1	4	1	5	2	1	1	5	5	2	5	1	5	3.35	0	0	0	0	0	0	0	0	4	4	4	4	4	4
334	2	2	4	2	2	5	4	3	5	3	3	3	3	3.625	2	3	2	4	4	3	4	2	3	4	3	3	3	3	5	4	4	3	4	4	3.35	2	2	2	2	2	2	2	2	3	1	2	2	2	2
335	2	1	1	1	2	2	1	1	7	2	1	1	1	2	3	2	3	4	4	3	4	2	3	2	4	2	3	2	3	2	4	3	2	4	2.95	0	0	1	1	0	1	0	0.428571	3	4	4	3	2	3
336	2	2	3	2	2	4	1	1	3	2	2	1	1	1.875	3	1	3	4	3	4	3	2	2	2	3	2	3	4	3	3	3	3	3	3	2.85	0	0	0	0	0	0	0	0	1	4	3	3	3	3
337	2	2	3	3	2	4	2	2	2	2	2	2	2	2.25	3	3	3	4	4	4	4	3	4	4	3	3	2	4	4	4	4	3	3	4	3.5	1	1	1	1	0	1	0	0.714286	2	2	3	3	4	4
338	2	2	2	1	2	4	2	4	3	3	3	3	2	3	3	3	3	3	3	4	4	4	3	3	4	2	3	4	3	2	3	4	3	4	3.25	0	0	0	0	0	0	0	0	2	4	4	4	4	4
339	2	2	1	1	2	4	1	1	4	2	1	1	1	1.875	3	2	2	3	3	3	2	2	2	2	3	2	4	4	3	4	3	2	3	2	2.7	1	1	0	0	1	0	0	0.428571	3	3	4	3	3	3
341	2	1	2	2	2	7	7	7	7	4	4	1	1	4.75	3	3	3	5	3	3	4	3	3	3	3	3	4	4	3	4	3	3	3	3	3.3	1	1	1	1	1	1	1	1	2	2	2	2	2	2
344	2	1	1	1	2	2	2	2	4	2	2	2	2	2.25	3	1	3	2	3	4	4	4	2	3	4	2	4	4	3	3	3	4	3	3	3.1	1	1	1	1	1	1	1	1	2	2	2	2	2	2
346	1	2	3	2	1	3	1	1	5	1	2	1	1	1.875	4	2	4	2	1	2	5	2	1	1	4	1	4	4	4	1	1	2	1	1	2.35	0	0	2	2	1	1	1	1	4	4	3	3	4	3
347	2	1	1	1	2	1	1	1	1	1	1	1	1	1	4	4	4	4	2	4	2	4	2	2	4	2	4	2	4	2	4	4	2	2	3.1	1	1	1	1	1	1	1	1	3	4	4	4	4	2
349	2	2	1	1	2	4	1	3	6	3	3	2	1	2.875	3	3	2	4	1	3	3	2	2	3	3	3	2	4	2	3	3	3	2	4	2.75	1	1	1	1	1	1	1	1	3	3	4	4	4	3
350	2	2	2	2	1	2	1	1	4	1	1	1	1	1.5	3	1	3	1	3	3	3	3	1	1	4	1	4	3	3	2	2	3	3	3	2.5	0	0	0	0	0	0	0	0	3	2	3	3	4	3
352	1	1	1	1	1	3	2	1	1	1	1	1	1	1.375	4	1	4	1	1	4	1	4	1	2	4	1	4	2	4	1	2	4	1	2	2.4	0	0	0	0	0	0	0	0	2	2	3	4	3	3
353	1	2	2	1	2	2	1	1	3	2	1	1	1	1.5	4	1	3	2	2	4	2	3	1	2	3	2	4	3	4	1	1	4	2	2	2.5	1	0	0	0	0	0	0	0.142857	2	3	3	4	2	3
354	2	1	2	1	1	7	3	1	4	1	1	1	1	2.375	4	1	3	1	4	1	2	1	1	4	5	2	5	4	5	5	4	2	4	5	3.15	2	2	3	1	0	2	0	1.42857	3	4	4	4	4	2
355	2	2	4	1	2	2	1	2	4	1	1	1	1	1.625	5	1	5	1	1	5	2	5	1	2	5	1	4	2	5	1	1	5	1	1	2.7	1	0	0	0	0	0	0	0.142857	3	3	3	3	4	4
356	2	2	4	2	2	3	4	3	3	5	4	3	3	3.5	2	3	3	3	3	2	2	2	2	3	3	2	3	3	3	3	3	2	3	3	2.65	1	1	1	2	1	1	2	1.28571	2	2	3	3	4	3
358	1	2	1	1	1	4	3	2	5	3	3	2	2	3	3	2	2	4	4	3	4	3	3	2	3	3	3	4	3	3	4	3	3	3	3.1	1	1	2	2	2	2	2	1.71429	3	3	3	3	3	3
360	2	2	1	1	2	5	3	2	2	5	5	4	5	3.875	4	2	3	2	2	2	2	3	2	2	4	4	4	2	2	2	2	3	2	2	2.55	2	2	1	1	1	2	1	1.42857	2	3	3	3	3	3
362	1	2	3	1	1	1	1	1	1	1	1	1	1	1	5	1	5	1	1	5	1	5	1	1	5	1	5	1	5	1	1	5	1	1	2.6	0	0	0	0	0	0	0	0	4	4	4	4	4	4
363	2	1	3	1	1	3	3	3	4	3	3	3	3	3.125	4	2	3	3	3	3	4	3	2	2	2	2	4	4	3	3	4	4	4	4	3.15	1	1	1	1	0	1	1	0.857143	3	3	3	3	3	3
364	2	1	1	2	1	3	1	1	1	4	3	2	1	2	4	1	4	1	2	5	2	4	1	2	5	4	5	5	5	1	1	4	1	1	2.9	1	1	1	1	1	1	1	1	3	3	3	3	3	3
365	2	2	4	2	1	5	7	7	7	1	2	2	2	4.125	5	3	3	4	4	2	2	4	2	4	4	2	4	4	4	5	4	4	2	2	3.4	1	0	0	0	0	0	0	0.142857	3	3	3	3	3	3
366	2	1	1	1	1	5	3	4	5	5	4	2	2	3.75	4	2	2	2	2	4	4	2	2	4	3	2	4	4	3	2	2	4	2	2	2.8	1	1	1	1	1	1	1	1	3	3	3	3	3	3
369	1	1	1	1	1	5	3	6	6	4	5	4	2	4.375	2	2	3	2	3	3	3	3	3	3	3	3	3	3	3	3	3	3	3	3	2.85	1	1	1	1	1	1	1	1	2	2	2	2	2	2
370	1	2	4	1	2	4	3	3	6	4	3	3	3	3.625	4	2	3	3	2	2	4	2	3	3	3	2	4	3	3	2	2	3	2	3	2.75	2	1	2	2	2	2	2	1.85714	3	3	2	2	3	3
371	2	1	4	1	2	2	5	1	2	2	3	1	1	2.125	4	2	2	2	2	2	2	2	2	2	4	2	4	4	4	2	4	4	1	4	2.75	1	1	1	1	0	2	0	0.857143	2	2	2	3	4	3
372	1	2	4	1	2	7	6	2	5	1	2	2	7	4	5	2	3	4	4	4	5	3	5	1	4	4	4	5	3	3	5	4	4	5	3.85	3	3	3	3	3	3	3	3	3	4	3	4	2	2
374	2	2	4	2	1	1	2	2	6	1	1	1	1	1.875	5	1	4	4	1	5	2	5	2	1	5	2	5	2	4	3	1	5	1	1	2.95	2	2	2	3	1	2	2	2	4	4	4	4	4	2
375	2	1	2	1	1	3	1	1	3	2	3	1	1	1.875	3	1	3	1	3	5	3	4	2	2	3	3	4	3	3	3	2	3	2	2	2.75	1	0	0	1	0	0	0	0.285714	4	3	4	4	4	4
377	1	1	1	1	1	1	1	2	4	4	4	4	1	2.625	4	4	3	3	3	3	3	3	3	3	4	2	4	4	3	3	2	2	2	2	3	0	0	1	1	2	2	2	1.14286	2	2	2	3	3	3
378	2	1	1	1	1	1	1	1	1	1	1	1	1	1	5	1	5	1	1	5	1	5	1	1	1	1	5	1	5	1	1	5	1	1	2.4	0	0	0	0	0	0	0	0	4	4	4	4	4	4
380	2	1	2	1	1	4	1	2	4	3	1	1	1	2.125	4	1	3	3	3	4	3	2	2	2	3	2	3	4	4	3	3	3	3	2	2.85	1	1	1	1	0	1	0	0.714286	3	3	3	3	3	3
382	2	2	2	1	2	2	2	2	2	1	1	1	1	1.5	4	2	3	2	2	3	2	3	2	2	4	2	4	3	3	2	2	4	3	2	2.7	1	1	1	0	0	0	0	0.428571	2	2	2	2	2	2
383	1	2	3	1	2	6	5	5	6	6	6	6	6	5.75	3	4	3	4	3	4	4	3	4	3	3	4	4	3	4	3	4	4	3	3	3.5	3	2	3	2	2	2	3	2.42857	3	3	3	2	3	3
385	1	1	1	1	2	2	2	1	1	1	1	1	1	1.25	3	2	3	2	2	3	3	3	2	3	4	3	3	3	3	3	2	3	3	3	2.8	0	0	0	0	0	1	0	0.142857	3	3	2	3	2	3
386	1	2	3	1	1	2	1	2	3	1	5	2	7	2.875	4	3	2	4	2	5	3	2	2	3	4	1	4	3	4	1	3	3	3	3	2.95	0	1	1	0	0	0	0	0.285714	1	2	3	1	3	3
387	2	2	3	1	2	2	2	1	1	1	2	1	1	1.375	3	2	3	4	3	3	4	2	2	3	4	3	3	4	3	3	3	2	2	3	2.95	1	1	1	1	1	1	1	1	1	2	3	2	2	2
391	2	2	3	2	1	3	2	1	3	1	1	1	1	1.625	3	3	3	4	4	4	4	2	3	3	3	3	3	4	3	3	4	3	3	3	3.25	1	0	0	1	0	0	0	0.285714	2	2	2	2	2	2
392	2	1	3	2	2	1	1	1	2	1	1	1	1	1.125	4	1	4	1	1	4	3	2	1	1	4	2	5	2	5	1	1	3	2	1	2.4	1	1	1	1	0	1	0	0.714286	4	4	4	4	4	4
396	1	1	4	1	1	3	2	6	3	1	2	1	2	2.5	2	3	2	3	4	2	4	2	3	4	2	4	3	5	5	4	5	2	4	3	3.3	0	1	2	1	0	1	0	0.714286	3	4	2	3	4	3
397	1	1	3	1	2	2	2	1	1	1	1	1	1	1.25	3	2	2	4	3	3	4	4	3	2	2	4	3	4	2	2	4	2	2	2	2.85	1	1	2	1	0	1	1	1	2	3	3	3	1	3
398	2	2	3	1	2	1	1	1	5	1	1	1	1	1.5	4	3	3	2	3	3	3	3	3	4	3	4	3	3	3	3	3	3	3	4	3.15	1	1	1	1	1	1	1	1	2	2	2	2	2	2
400	1	2	1	1	2	2	2	1	1	2	1	4	2	1.875	4	2	4	2	3	5	4	4	3	4	4	1	4	3	4	3	3	4	3	3	3.35	0	0	0	0	0	1	0	0.142857	2	2	2	4	3	2
402	2	1	2	1	2	4	1	7	7	4	6	1	1	3.875	3	3	3	3	3	3	3	3	3	3	3	3	3	3	3	3	3	3	3	3	3	1	1	1	1	1	1	1	1	2	2	2	2	2	2
404	1	1	1	1	1	7	7	7	5	6	6	7	7	6.5	4	2	4	4	2	2	2	4	2	2	4	4	5	4	3	3	2	4	2	4	3.15	0	0	0	0	0	0	0	0	3	3	4	4	3	4
405	2	1	3	2	1	1	1	1	1	1	1	1	1	1	4	1	4	1	1	4	3	5	1	1	5	2	4	4	4	1	1	5	1	1	2.65	0	0	0	0	0	0	0	0	1	3	4	4	4	4
406	2	2	1	1	1	4	5	2	1	6	5	1	1	3.125	3	2	2	3	3	3	3	3	3	3	3	3	3	3	3	3	3	3	3	3	2.9	2	2	2	2	1	2	1	1.71429	2	3	1	1	1	3
407	2	1	2	1	2	4	4	4	4	4	4	4	4	4	3	1	2	2	3	3	3	3	1	2	5	3	5	5	5	3	2	3	2	3	2.95	3	2	2	2	1	1	1	1.71429	4	4	4	4	4	4
408	1	1	1	1	2	1	1	1	7	1	4	1	1	2.125	3	1	3	1	2	2	4	3	3	3	3	3	3	3	3	3	3	3	3	3	2.75	1	1	1	1	1	1	1	1	2	1	1	3	1	2
409	2	1	3	2	2	4	2	4	3	5	5	3	4	3.75	3	3	3	3	3	3	3	3	3	3	3	3	3	3	3	3	3	3	3	3	3	1	1	1	1	1	1	1	1	2	2	2	2	2	2
410	1	1	3	1	2	4	4	4	2	2	2	2	2	2.75	2	2	2	2	3	3	2	3	2	2	2	2	2	2	3	3	3	3	3	3	2.45	1	1	1	1	1	1	1	1	2	2	2	2	2	2
411	2	1	2	2	1	3	3	1	5	3	3	5	1	3	4	1	4	3	4	4	4	3	2	2	4	2	4	4	2	2	4	4	2	4	3.15	1	1	1	0	0	0	1	0.571429	3	4	4	4	4	4
412	1	1	1	1	2	2	2	2	3	2	2	2	2	2.125	3	2	4	2	2	3	3	4	2	2	4	3	3	3	4	2	2	4	2	2	2.8	1	1	1	1	1	1	1	1	3	3	3	3	3	3
413	2	2	1	1	2	3	1	1	5	4	1	1	1	2.125	5	1	3	1	1	5	2	3	1	1	5	1	3	2	3	1	1	5	1	2	2.35	1	1	1	0	0	1	1	0.714286	4	2	4	4	4	4
414	1	2	3	1	2	3	1	5	1	1	1	1	1	1.75	3	1	2	2	2	3	4	3	2	2	2	2	3	4	2	2	2	3	2	3	2.45	1	2	2	2	2	1	2	1.71429	2	2	2	2	2	2
415	1	2	2	1	1	1	1	1	1	2	2	2	2	1.5	2	2	2	2	2	3	2	2	2	2	1	3	2	3	2	3	2	3	2	3	2.25	1	2	1	1	1	2	1	1.28571	2	3	3	2	2	2
417	2	1	2	1	2	6	5	3	7	6	6	5	2	5	4	3	3	4	4	4	5	3	4	2	3	4	4	5	3	2	4	2	3	4	3.5	2	2	3	2	2	2	2	2.14286	3	2	2	1	2	3
418	2	1	2	1	1	2	2	2	5	3	2	2	2	2.5	4	1	3	3	2	4	3	4	1	1	3	2	3	3	2	2	2	4	2	2	2.55	0	1	1	1	1	1	1	0.857143	4	4	4	4	4	4
419	2	1	1	2	2	1	1	1	4	1	1	1	1	1.375	4	1	3	1	2	2	3	3	1	2	1	1	2	3	2	3	2	3	2	1	2.1	1	0	0	0	0	0	0	0.142857	3	3	3	3	3	3
421	1	1	1	2	1	3	1	3	1	1	2	1	1	1.625	3	5	2	3	3	4	4	2	4	4	5	1	1	2	4	4	4	4	2	2	3.15	1	1	1	1	1	1	1	1	3	3	4	3	2	3
422	1	2	2	1	2	1	1	3	5	4	4	4	4	3.25	3	3	3	3	3	3	3	3	3	3	3	3	3	3	3	3	3	3	3	3	3	0	0	0	0	0	0	0	0	2	2	2	2	2	2
423	2	1	3	2	2	2	1	1	3	5	3	3	2	2.5	4	5	3	2	2	4	2	3	4	4	5	2	2	5	5	3	5	3	3	3	3.45	1	2	1	1	1	1	1	1.14286	2	3	2	2	2	2
424	1	1	1	1	1	1	1	1	1	1	1	1	1	1	5	1	5	1	1	5	1	5	1	1	5	1	5	1	5	1	1	5	1	1	2.6	0	0	0	0	0	0	0	0	1	4	4	4	4	4
425	2	1	3	2	2	4	4	3	2	2	2	2	2	2.625	3	3	3	4	2	2	4	2	3	2	3	4	2	3	3	3	3	2	4	3	2.9	2	2	2	1	1	2	2	1.71429	3	4	2	2	2	3
427	2	1	2	1	2	2	1	1	2	1	1	1	2	1.375	4	2	3	3	3	5	3	4	2	2	3	2	3	4	3	3	3	3	3	3	3.05	1	0	1	0	0	0	0	0.285714	2	3	4	3	4	4
428	2	1	3	1	1	6	6	6	6	6	6	6	6	6	4	4	4	4	4	4	4	4	4	3	4	3	4	4	4	4	4	4	2	4	3.8	3	3	3	3	2	2	2	2.57143	3	4	3	3	4	4
429	2	1	3	2	2	6	6	6	7	4	4	4	4	5.125	3	3	3	3	3	3	3	3	3	3	3	3	3	3	3	3	3	3	3	3	3	1	1	1	1	1	1	1	1	2	2	2	2	2	2
430	2	2	3	3	1	4	5	6	5	3	5	4	3	4.375	4	2	2	5	5	3	5	2	3	3	3	4	3	4	3	3	4	3	2	4	3.35	2	2	2	1	1	1	1	1.42857	3	3	3	3	3	3
431	1	1	3	1	1	2	1	1	1	1	1	1	1	1.125	3	2	3	2	2	2	2	3	1	2	2	2	2	2	2	2	2	2	2	2	2.1	1	1	1	1	1	1	1	1	3	3	3	3	3	3
434	1	2	1	1	2	1	1	1	4	1	1	1	1	1.375	3	1	4	2	2	4	3	3	2	3	3	2	3	3	3	2	2	2	2	2	2.55	1	1	1	1	1	1	1	1	3	3	3	3	3	3
435	1	2	1	1	1	2	2	2	2	2	2	2	2	2	4	2	3	2	2	4	4	3	2	2	4	2	5	4	4	3	4	4	3	3	3.2	1	1	1	1	1	1	2	1.14286	2	2	2	2	2	3
436	1	2	1	1	2	1	1	1	1	1	1	1	1	1	3	1	3	1	1	3	1	3	1	1	3	1	3	1	1	1	1	3	1	1	1.7	0	0	0	0	0	0	0	0	1	1	3	3	2	3
437	2	1	1	1	2	4	2	2	2	3	2	2	2	2.375	4	1	4	1	3	4	3	3	2	3	4	2	4	3	4	1	1	4	3	2	2.8	1	1	1	1	1	1	1	1	4	4	4	4	4	4
438	2	1	1	1	2	5	3	2	5	5	4	3	2	3.625	4	2	3	4	3	4	5	3	3	2	3	2	3	4	3	3	4	3	3	3	3.2	2	1	1	1	1	1	1	1.14286	3	3	2	3	3	3
439	2	2	1	1	2	3	1	1	1	1	2	1	1	1.375	4	1	3	4	4	4	4	4	2	2	3	2	4	4	2	2	4	2	4	2	3.05	1	0	0	0	0	0	0	0.142857	3	4	3	3	3	4
440	2	2	1	1	2	2	1	1	3	1	1	1	1	1.375	3	2	3	2	3	4	3	3	2	2	3	1	4	3	3	2	3	3	2	3	2.7	0	0	0	0	0	0	0	0	3	3	3	3	4	3
441	2	2	1	1	2	6	4	5	5	6	6	4	3	4.875	2	3	2	4	2	3	3	3	3	4	3	2	2	4	3	3	3	2	4	3	2.9	1	1	1	1	1	1	1	1	3	2	3	3	3	3
443	2	1	1	1	1	4	3	4	5	4	3	3	4	3.75	3	3	3	3	3	4	4	3	3	3	3	3	3	4	3	2	3	3	2	3	3.05	1	1	0	1	0	0	0	0.428571	3	2	3	4	2	3
444	2	2	1	1	2	5	2	2	5	3	2	2	2	2.875	4	1	4	4	2	1	4	3	3	3	4	4	3	3	4	4	2	4	2	4	3.15	1	1	0	0	1	1	1	0.714286	4	4	3	3	2	2
447	1	1	1	1	1	1	1	1	1	1	1	1	1	1	4	2	3	2	2	4	3	3	3	3	3	2	2	3	3	3	3	4	3	3	2.9	1	1	1	1	1	1	1	1	3	3	3	3	3	3
448	2	1	1	1	1	3	1	1	1	1	2	1	3	1.625	3	2	3	2	3	4	4	4	3	3	4	2	5	4	4	1	3	4	3	3	3.2	0	0	0	0	0	0	0	0	3	2	3	3	2	3
449	2	2	2	1	2	4	3	1	7	1	1	1	1	2.375	4	1	3	3	3	3	2	4	2	2	2	2	3	4	4	4	2	4	2	2	2.8	1	1	1	1	1	1	1	1	3	4	3	3	2	2
450	1	1	1	1	2	2	2	2	3	2	2	2	2	2.125	3	2	3	3	4	3	3	2	2	4	3	3	3	5	3	4	4	3	3	3	3.15	2	2	2	1	2	2	1	1.71429	4	3	2	3	3	3
452	1	2	1	1	2	2	1	1	7	3	2	1	1	2.25	4	2	4	2	2	4	3	3	2	2	4	2	5	2	4	2	2	4	1	1	2.75	0	0	0	0	0	0	0	0	2	2	2	2	3	3
454	2	2	4	1	1	3	1	7	7	7	1	1	1	3.5	5	1	4	1	1	1	5	3	1	1	4	1	4	2	3	4	4	3	4	3	2.75	1	1	1	1	1	1	1	1	2	4	4	4	2	4
455	2	2	3	1	2	1	1	1	1	1	1	1	1	1	4	1	3	1	3	4	2	3	1	3	3	1	4	4	3	1	2	3	2	1	2.45	1	0	0	0	0	0	0	0.142857	3	3	3	3	3	3
456	1	2	3	2	2	5	4	4	5	4	4	4	4	4.25	4	4	4	4	4	4	4	4	4	4	4	4	4	4	4	4	5	5	5	5	4.2	2	2	2	2	1	1	1	1.57143	3	3	3	3	2	2
457	2	2	1	1	2	4	1	1	7	3	1	1	1	2.375	3	2	3	3	3	3	3	3	3	3	3	3	3	3	3	3	3	3	3	3	2.95	0	0	0	0	0	0	0	0	3	3	3	3	4	4
458	1	1	2	2	1	6	5	5	6	3	6	5	2	4.75	3	1	2	2	2	3	3	2	3	2	3	1	3	4	3	2	3	4	2	3	2.55	2	1	1	1	1	1	1	1.14286	2	2	2	2	2	2
460	2	2	3	1	2	3	3	4	3	2	4	3	3	3.125	4	2	3	3	3	3	3	3	3	3	3	3	3	3	3	3	3	3	3	3	3	1	1	1	1	1	1	1	1	2	4	3	4	3	3
461	2	1	2	3	2	6	6	4	6	5	4	3	3	4.625	2	3	2	5	4	2	5	2	3	3	2	4	2	4	1	4	4	2	3	4	3.05	2	1	2	1	0	1	1	1.14286	2	3	2	2	3	2
462	1	1	1	1	1	3	2	2	4	2	2	2	2	2.375	4	1	3	2	2	2	2	4	2	2	4	3	4	4	4	4	4	2	3	4	3	1	0	0	1	0	1	0	0.428571	4	4	4	4	4	4
463	2	1	1	1	2	4	2	4	4	6	5	2	5	4	2	1	3	3	3	3	3	3	3	4	3	4	4	4	3	4	4	4	2	3	3.15	1	1	1	1	1	1	1	1	2	4	4	4	4	4
465	1	2	4	1	2	1	1	1	4	1	1	1	1	1.375	4	1	4	2	1	4	4	4	1	2	5	2	5	2	4	1	1	3	2	2	2.7	0	0	2	1	0	0	1	0.571429	3	3	3	4	2	4
466	2	1	1	1	1	2	1	5	4	3	2	1	1	2.375	4	2	2	4	2	4	4	3	2	3	2	4	4	2	3	2	3	3	3	3	2.95	1	1	1	1	1	1	1	1	3	3	3	3	3	3
467	2	2	3	2	1	5	3	3	6	1	2	3	4	3.375	4	1	4	3	3	4	3	4	3	2	4	1	5	3	5	3	3	3	2	1	3.05	2	1	1	1	1	1	1	1.14286	4	3	4	3	3	3
468	2	1	1	1	1	2	1	3	2	1	2	1	1	1.625	4	1	2	1	1	4	2	2	1	1	4	1	5	3	2	1	1	4	1	3	2.2	1	0	0	1	0	1	0	0.428571	3	3	3	2	3	3
470	1	1	1	3	1	4	1	4	7	3	4	1	1	3.125	4	1	4	3	4	4	1	2	1	1	5	1	3	3	3	3	3	3	3	3	2.75	0	0	1	0	0	0	0	0.142857	4	4	4	4	4	4
471	1	1	1	1	1	3	2	2	4	3	3	1	1	2.375	5	1	4	1	1	5	3	5	1	1	5	1	5	2	4	1	1	4	1	2	2.65	0	0	0	0	0	0	0	0	4	3	3	3	3	4
472	1	2	2	1	2	3	3	5	3	3	3	3	3	3.25	4	4	4	4	2	3	3	3	2	3	3	2	4	2	3	3	3	4	3	3	3.1	0	0	0	0	0	0	0	0	2	3	2	2	3	3
474	2	1	2	1	2	5	3	3	5	4	4	3	3	3.75	3	3	3	3	3	4	4	3	3	2	4	3	3	4	4	2	2	2	4	3	3.1	1	1	1	1	1	1	1	1	3	3	3	3	3	3
475	2	2	2	1	2	4	1	4	2	5	2	2	4	3	3	2	3	2	3	3	2	3	3	3	4	3	4	3	3	3	3	3	2	2	2.85	1	1	1	1	1	1	1	1	2	3	4	3	3	3
479	1	2	2	1	2	1	4	1	4	2	4	2	1	2.375	2	3	3	3	4	4	4	3	3	4	4	1	3	3	4	4	3	3	4	2	3.2	1	0	0	0	0	0	0	0.142857	2	2	4	4	4	4
480	2	1	3	1	1	4	3	5	5	3	3	2	2	3.375	3	2	2	3	3	3	3	3	2	2	4	2	3	3	3	2	3	3	3	2	2.7	1	2	2	2	1	1	1	1.42857	3	3	3	3	3	3
481	2	2	2	1	2	1	1	1	1	1	1	1	1	1	4	1	4	1	1	4	1	4	1	1	4	1	4	3	4	2	4	4	1	1	2.5	0	0	0	0	1	0	1	0.285714	3	3	3	3	3	3
482	1	2	2	1	2	5	2	4	2	3	4	4	1	3.125	3	3	1	4	4	4	3	3	4	4	4	1	3	4	3	5	5	3	4	5	3.5	0	0	0	0	0	0	0	0	2	2	3	3	4	4
483	2	1	2	1	2	4	2	5	6	3	1	6	4	3.875	3	3	2	4	3	2	3	2	3	4	3	3	2	4	3	3	4	3	2	5	3.05	1	1	2	1	1	2	2	1.42857	4	4	2	2	2	2
484	2	2	2	3	2	6	2	4	3	2	2	1	6	3.25	3	1	1	4	4	3	2	2	1	4	3	2	3	3	3	3	2	3	2	4	2.65	1	2	2	1	0	1	1	1.14286	2	4	4	4	4	1
487	1	2	2	1	2	4	4	2	2	3	3	3	3	3	4	1	3	3	3	3	3	3	3	3	3	3	3	3	3	3	3	3	3	3	2.95	1	1	1	1	1	1	1	1	2	2	2	2	2	2
491	2	2	1	1	1	3	1	1	4	1	1	1	1	1.625	3	1	2	3	4	2	3	3	2	3	4	2	5	5	2	2	4	2	3	2	2.85	0	0	0	0	0	0	0	0	2	1	4	3	3	4
493	1	2	1	1	1	7	5	6	7	6	4	5	3	5.375	5	5	5	5	3	5	5	3	3	3	3	3	3	3	3	3	3	3	3	3	3.6	1	2	1	1	0	1	2	1.14286	3	3	3	3	3	3
494	2	1	1	1	2	3	2	2	5	2	4	2	2	2.75	4	2	2	4	4	4	4	2	2	2	4	2	3	4	4	2	4	3	2	4	3.1	1	1	2	1	0	0	1	0.857143	3	4	4	3	3	4
496	2	2	1	1	2	1	1	1	1	1	1	1	1	1	5	1	5	1	1	5	1	1	5	1	5	1	5	1	1	1	5	1	5	5	2.8	2	1	2	1	2	1	2	1.57143	2	3	2	3	3	2
497	1	2	1	1	2	3	2	3	2	4	1	1	1	2.125	3	2	3	3	3	3	3	3	3	4	4	2	3	3	3	3	3	3	3	3	3	1	0	0	0	0	2	0	0.428571	2	2	2	2	2	2
498	2	1	3	1	2	6	2	5	6	5	5	3	4	4.5	4	3	3	4	4	2	2	4	4	4	2	2	4	2	4	4	4	2	4	4	3.3	1	1	2	1	1	1	1	1.14286	2	3	3	2	3	3
499	2	2	1	3	2	5	1	3	2	5	4	6	4	3.75	3	2	4	4	5	2	4	5	1	2	5	2	3	4	2	2	4	4	4	4	3.3	0	0	0	0	0	0	0	0	3	3	4	3	4	4
502	2	1	2	1	1	5	3	3	7	4	4	4	1	3.875	4	1	3	4	4	4	4	4	3	3	4	4	3	4	3	3	4	3	2	2	3.3	0	0	0	0	0	0	0	0	1	1	3	2	4	4
504	1	1	1	2	2	5	2	3	5	5	5	1	4	3.75	3	2	3	2	4	3	4	3	4	4	3	3	3	4	4	4	4	3	4	4	3.4	1	1	1	1	1	1	1	1	2	2	2	2	2	2
505	2	1	1	1	1	4	2	4	6	3	5	3	3	3.75	3	2	2	4	4	4	2	3	2	4	3	2	4	4	3	4	4	2	4	2	3.1	1	1	0	0	0	1	1	0.571429	2	2	3	3	4	3
506	1	1	3	1	1	4	4	4	6	4	5	5	3	4.375	4	2	3	3	4	4	4	3	2	2	4	2	3	4	4	4	2	3	3	3	3.15	1	0	0	1	0	0	0	0.285714	3	3	3	3	3	3
508	2	2	3	1	2	2	1	1	4	1	1	1	1	1.5	4	1	3	2	2	4	3	3	3	2	4	1	4	3	3	3	3	3	2	3	2.8	0	0	0	0	0	0	0	0	3	4	4	4	4	4
509	1	1	3	1	1	3	1	3	4	2	1	1	2	2.125	3	1	2	2	3	4	2	3	2	3	4	2	3	4	4	3	3	3	2	3	2.8	0	1	1	0	0	0	0	0.285714	2	1	3	3	1	2
510	2	2	1	1	2	2	1	1	1	3	2	2	1	1.625	4	2	3	2	2	3	2	2	1	2	3	1	4	3	2	3	4	3	2	3	2.55	0	0	0	0	0	0	0	0	4	2	3	3	4	3
511	1	2	1	1	2	4	3	4	3	4	3	4	3	3.5	3	2	3	2	3	2	3	2	3	2	3	2	3	2	3	2	3	2	3	2	2.5	1	2	1	2	1	2	1	1.42857	3	2	3	2	3	2
512	1	1	1	1	2	4	4	3	6	4	3	2	4	3.75	3	2	3	2	4	4	4	3	2	4	3	2	4	4	4	4	3	3	4	4	3.3	1	0	0	1	0	1	1	0.571429	3	2	3	3	3	2
513	2	2	1	1	1	4	4	4	4	4	4	4	4	4	3	3	3	3	3	3	3	3	3	3	3	3	3	3	3	3	3	3	3	3	3	1	1	1	1	1	1	1	1	3	3	3	3	3	3
514	2	2	4	1	2	3	3	3	3	3	3	3	3	3	3	1	3	1	1	3	3	3	1	1	4	2	3	3	3	3	3	3	3	3	2.5	0	0	0	0	0	0	0	0	4	4	4	4	4	4
515	1	1	3	1	1	3	1	4	3	2	2	1	1	2.125	4	2	2	2	3	4	3	2	3	4	4	2	3	2	4	4	4	4	2	3	3.05	1	0	1	0	0	1	0	0.428571	2	3	4	4	3	2
516	1	1	1	1	1	2	1	2	2	3	2	1	1	1.75	3	2	4	4	3	3	4	3	3	3	3	3	3	3	3	3	3	3	3	3	3.1	1	1	1	1	0	0	0	0.571429	2	2	2	2	2	2
518	2	2	1	1	2	4	2	1	2	2	1	1	1	1.75	3	2	2	3	3	3	3	3	2	2	2	2	3	3	2	3	3	3	3	3	2.65	1	1	1	1	1	0	1	0.857143	2	1	2	1	2	2
519	1	2	1	1	2	4	2	1	1	5	3	1	2	2.375	3	2	4	2	2	2	3	3	2	3	3	2	3	2	3	2	2	3	3	2	2.55	0	0	0	0	0	0	0	0	2	3	4	4	4	3
520	1	2	3	1	1	4	2	3	2	2	4	2	4	2.875	3	2	3	3	3	3	3	3	3	3	3	3	3	3	3	3	3	3	3	3	2.95	0	0	1	0	0	1	0	0.285714	2	2	2	2	2	2
521	1	1	1	2	2	5	5	5	5	5	5	5	1	4.5	2	3	4	3	2	3	2	3	1	3	4	2	4	3	4	4	2	3	3	1	2.8	1	0	0	0	0	0	0	0.142857	2	2	3	3	4	4
522	1	1	2	1	1	3	2	3	3	3	3	3	3	2.875	3	2	3	3	2	3	3	3	2	3	3	3	3	3	3	3	3	3	3	3	2.85	1	1	1	1	1	1	1	1	2	2	2	2	3	3
524	1	1	1	1	1	5	1	1	1	3	7	2	1	2.625	3	2	3	2	3	3	3	3	3	4	4	2	3	3	3	2	3	3	3	2	2.85	1	1	1	1	0	1	0	0.714286	2	3	2	2	3	3
526	1	2	1	1	2	3	1	1	1	1	1	1	1	1.25	3	1	4	1	2	3	2	4	1	4	4	3	3	4	4	4	3	3	3	2	2.9	0	0	0	0	0	0	0	0	3	3	3	3	3	3
527	1	2	1	1	2	4	1	4	4	3	3	3	3	3.125	3	3	3	3	3	3	3	3	3	3	3	3	3	3	3	3	3	3	3	3	3	0	0	1	0	0	1	1	0.428571	2	2	3	3	2	3
530	1	1	1	1	1	2	1	1	2	1	1	1	1	1.25	4	2	3	3	3	4	4	4	3	3	4	3	4	4	4	2	4	4	2	3	3.35	0	0	0	0	0	0	0	0	2	2	3	3	3	3
532	2	1	2	1	2	1	1	4	6	3	2	2	1	2.5	4	1	3	3	2	3	3	4	2	2	4	2	4	3	4	3	2	4	3	2	2.9	1	1	1	1	1	1	1	1	3	3	3	3	3	3
533	2	1	3	1	1	2	1	1	2	1	1	1	1	1.25	3	3	3	4	4	2	4	3	4	4	2	4	3	3	3	3	4	2	3	4	3.25	1	1	1	0	0	0	1	0.571429	3	2	2	1	3	3
534	2	1	3	1	1	1	1	1	4	1	1	1	1	1.375	4	3	3	4	5	4	4	3	4	4	4	4	4	4	3	4	4	2	4	4	3.75	2	1	3	3	1	1	3	2	1	4	3	3	3	4
536	1	1	1	1	1	3	3	3	3	3	3	3	3	3	2	2	3	3	3	2	3	3	2	3	4	3	2	3	4	3	3	3	2	3	2.8	2	2	2	2	2	2	2	2	3	3	3	3	3	3
537	2	1	1	1	1	3	1	2	2	2	1	1	1	1.625	3	3	4	2	3	4	4	4	3	3	3	3	3	3	3	2	2	3	2	3	3	1	1	1	1	1	2	2	1.28571	3	4	3	3	3	3
538	2	2	1	2	2	4	1	2	1	5	4	3	1	2.625	3	3	3	3	4	4	3	1	3	3	4	3	3	4	4	3	4	3	3	3	3.2	1	1	1	0	1	1	1	0.857143	4	4	4	4	3	3
测1	1	1	1	2	2	7	5	7	5	5	7	4	5	5.625	3	2	4	2	3	1	3	2	4	3	2	4	3	4	2	4	2	3	4	3	2.9	1	2	1	2	1	0	2	1.28571	3	2	2	2	2	3
测2	2	1	3	3	1	6	5	4	6	7	7	5	7	5.875	3	4	3	3	4	3	2	2	3	3	2	4	2	2	4	3	4	3	2	4	3	1	0	3	0	2	1	2	1.28571	3	2	1	2	2	3
测3	2	1	2	2	2	5	6	5	4	5	6	7	4	5.25	4	2	4	4	1	5	3	3	4	3	4	4	4	3	4	3	4	3	3	4	3.45	3	2	3	2	3	3	1	2.42857	3	3	2	3	1	4
测4	2	1	2	2	1	5	7	2	3	5	5	1	7	4.375	2	2	2	5	2	4	3	2	2	1	4	2	2	3	2	3	2	2	2	4	2.55	2	2	1	2	2	2	2	1.85714	4	2	3	3	4	3
测5	1	2	4	3	2	6	7	6	3	7	6	5	6	5.75	2	3	3	3	3	3	3	4	2	3	4	4	3	1	3	3	3	3	3	3	2.95	3	2	2	1	2	2	2	2	3	4	3	3	3	3
测6	2	2	3	1	2	6	6	3	5	7	2	6	6	5.125	3	3	3	2	3	3	1	3	3	1	2	1	5	3	2	3	3	4	3	3	2.7	2	3	1	3	1	2	0	1.71429	2	2	1	2	1	4
测8	2	1	1	1	2	2	3	2	2	7	1	5	2	3	3	3	5	1	2	2	3	2	3	3	3	3	3	2	4	3	3	2	2	2	2.7	0	0	1	0	0	1	0	0.285714	2	3	3	1	2	4
测10	1	1	3	3	2	3	5	3	3	6	6	4	1	3.875	3	1	3	2	3	3	2	3	2	3	4	1	4	2	3	3	2	3	4	2	2.65	1	1	2	1	1	2	1	1.28571	4	3	4	4	3	3
测11	2	2	1	1	2	2	2	4	3	3	5	1	7	3.375	2	4	2	4	2	3	2	2	1	2	1	3	3	3	2	3	2	2	3	3	2.45	1	2	2	1	3	0	3	1.71429	4	2	4	4	3	4
测12	1	2	3	3	2	4	4	5	3	4	2	4	4	3.75	4	3	3	3	5	4	4	5	3	3	3	3	4	2	4	4	3	4	5	3	3.6	3	1	1	2	2	2	3	2	1	1	3	3	2	3
测14	2	2	2	3	2	3	5	5	3	5	1	1	6	3.625	5	3	3	3	4	4	4	2	2	5	3	5	4	3	3	3	4	5	4	3	3.6	1	2	2	2	2	1	2	1.71429	1	1	2	2	3	1
测15	2	2	2	2	1	2	1	1	1	4	1	4	2	2	2	2	2	2	2	3	4	2	2	1	4	3	4	2	3	2	3	2	2	4	2.55	1	0	2	1	1	1	0	0.857143	2	2	2	2	3	4
测16	2	2	1	3	2	3	3	3	4	4	7	4	3	3.875	3	2	2	4	3	3	3	4	3	2	3	2	3	4	4	2	2	3	3	3	2.9	3	1	2	2	1	2	3	2	2	2	3	2	3	2
测17	2	1	4	1	1	6	3	3	4	4	7	6	7	5	1	1	3	1	3	2	3	3	1	2	2	2	3	3	3	2	1	2	2	1	2.05	3	2	3	2	2	2	3	2.42857	3	3	4	4	3	3
测18	2	2	4	2	2	7	5	7	7	5	7	6	7	6.375	5	2	3	3	3	4	4	4	2	3	3	3	4	3	3	4	3	4	4	5	3.45	2	2	1	1	1	0	2	1.28571	2	3	3	3	2	2
测19	2	2	4	3	2	5	1	7	7	3	4	6	5	4.75	3	2	3	3	2	4	4	5	1	3	1	4	4	4	3	3	5	2	5	3	3.2	2	3	2	2	1	1	1	1.71429	4	3	3	4	2	4
测20	1	1	3	2	2	2	4	1	4	3	3	2	4	2.875	5	3	4	3	4	2	3	3	3	3	5	3	3	4	5	4	2	3	3	3	3.4	1	1	1	3	0	2	1	1.28571	1	2	1	2	3	1
[truncated: 23 more columns]

## Sheet: Sheet1
序号	@1.您的性别：	@2.您的生源地是：	@3.您的年级是	@4.您所学专业属于：	@5.您是否为独生子女：	@6.您是否担任过学生干部	请你根据下列描述与你个人实际情况地符合程度S1.由于这个短视频，我很难专注于学习或工作	S2.由于在短视频上花了太多时间，我失眠了。	S3.当一段时间未使用手机，我会在拿到手机的第	S4.当情绪低落的时候，我会观看短视频来改善情	S5.我的家人或朋友认为我在这个短视频应用上花	S6.我曾试图在这个短视频应用上少花点时间，但	S7.如果我不能访问这个短视频APP，我会感到焦虑	S8.短视频干扰了社交活动。	SFVA	请你根据下列描述与你个人实际情况地符合程_A	LB2.我觉得所学知识毫无用处。	LB3.专业知识的掌握对我来说很容易。	LB4.清早起来，想到要面对一天的学习，便感到很	LB5.我很难对学习保持长久的热情。	LB6.学习时，我能够冷静地处理自己情绪上的问题	LB7.一整天的学习下来，我感到筋疲力尽。	LB8.到目前为止，大学学习使我的能力得到充分的	LB9.我对学习感到厌倦。	LB10.我课后很少学习。	LB11.我能胜任大学阶段的课程学习。	LB12.我学习时经常打瞌睡。	LB13.我对所学专业很感兴趣。	LB14.在学习上，我觉得我耐性还不够。	LB15.对我来说，拿到学位很容易。	LB16.只有考试或者有课程任务时我才会读书。	LB17.我想学习但感到学习很枯燥。	LB18.学习时，我精力充沛。	LB19.我很少计划安排自己的学习时间。	LB20.考试和课程任务总是让我厌烦。	LB	以下是关于您在过去两周的一些感受，请根据您	G2.不能够停止或控制担忧。	G3.对各种各样的事情担忧过多。	G4.很难放松下来。	G5.由于不安而无法静坐。	G6.变得容易烦恼或急躁。	G7.感到似乎将有可怕的事情发生而感到害怕。	AD	针对短视频APP使用问题和焦虑问题大家通常会采	SC2.与人交谈，倾述内心烦恼。	SC3.尽量看到事物好的一面。	SC4.改变自己的想法，重新发现生活中什么重要。	SC5.不把问题看得太严重。
c1	1	2	3	2	1	2	7	5	5	3	7	6	6	7	5.75	3	3	2	5	3	4	4	2	5	3	3	2	2	2	3	2	2	3	3	4	3	1	1	2	0	1	1	2	1.14286	2	2	1	1	2
c2	2	2	3	2	1	1	4	6	5	6	3	4	6	4	4.75	3	1	5	3	4	3	5	4	4	3	3	3	3	4	3	4	4	4	4	4	3.55	1	1	0	1	1	1	2	1	2	3	2	3	2
c3	2	1	4	2	2	1	5	7	7	6	7	4	7	6	6.125	4	4	2	3	3	2	2	4	4	5	3	3	5	4	4	2	3	2	4	4	3.35	3	2	0	2	2	3	3	2.14286	4	3	2	4	1
c4	2	1	3	3	2	2	4	3	7	5	4	2	4	5	4.25	2	2	3	3	4	3	4	2	3	1	2	3	3	4	2	4	5	2	3	2	2.85	1	2	2	2	1	1	1	1.42857	1	2	2	1	2
c5	1	1	4	2	2	2	1	3	1	4	2	3	1	1	2	4	2	4	5	3	4	3	3	3	4	4	3	4	3	3	3	1	3	3	4	3.3	1	1	0	1	2	2	0	1	1	1	2	2	1
c6	1	1	2	1	2	2	1	1	3	1	3	1	5	3	2.25	3	3	3	3	2	2	3	3	3	4	5	3	3	4	4	4	4	4	5	3	3.4	1	0	1	1	2	2	0	1	3	2	2	3	2
c7	1	2	3	3	1	1	4	1	7	3	4	5	1	3	3.5	4	3	4	3	4	3	3	3	2	4	5	5	3	3	3	3	3	2	4	4	3.4	3	2	3	2	2	2	3	2.42857	1	2	3	1	2
c8	1	1	2	1	2	2	5	4	6	4	4	5	4	5	4.625	3	2	3	4	4	5	4	3	3	3	4	2	3	4	3	5	2	4	4	3	3.4	1	0	2	2	1	1	0	1	3	3	3	3	4
c9	1	2	4	2	2	2	5	5	3	7	5	2	5	5	4.625	5	2	3	4	4	4	4	5	5	3	5	3	4	5	4	3	4	2	4	5	3.9	1	1	2	3	1	3	2	1.85714	3	1	2	2	3
c10	2	1	3	1	2	1	4	6	4	6	4	6	1	1	4	3	3	3	4	3	3	2	3	2	4	2	2	3	3	3	2	3	2	4	2	2.8	2	0	2	3	3	2	3	2.14286	2	3	4	2	1
c11	1	2	4	3	2	2	2	2	1	1	4	3	4	3	2.5	3	4	3	2	2	4	4	3	3	3	4	2	3	2	3	3	2	1	3	4	2.9	2	1	3	2	1	2	1	1.71429	4	3	3	4	4
c13	2	2	1	1	2	1	4	3	2	3	7	2	6	4	3.875	2	2	2	3	3	3	2	4	4	2	2	3	4	2	3	3	3	3	4	2	2.8	2	1	3	2	0	1	2	1.57143	3	4	1	2	3
c14	1	1	4	3	2	2	6	6	5	6	5	6	5	4	5.375	2	1	2	4	3	2	3	2	2	3	3	2	1	3	2	1	2	3	3	2	2.3	1	0	1	1	1	1	0	0.714286	3	3	3	3	1
c15	1	1	1	1	1	2	6	7	4	5	6	4	5	3	5	2	1	2	3	3	1	2	3	2	3	3	2	3	3	2	3	3	1	3	3	2.4	0	1	0	0	3	0	2	0.857143	2	1	1	2	1
c16	2	2	2	1	2	1	4	2	5	4	3	4	5	4	3.875	3	3	3	3	2	5	2	2	4	5	4	1	2	4	3	4	3	4	4	4	3.25	0	1	0	0	1	1	0	0.428571	2	4	2	3	2
c17	1	1	4	2	1	2	4	4	6	2	2	4	1	4	3.375	3	3	3	4	2	3	3	3	3	4	4	2	3	2	4	3	3	3	4	4	3.15	0	0	2	0	2	1	1	0.857143	2	2	1	2	2
c18	1	1	2	1	1	1	5	5	3	4	3	5	3	4	4	3	3	3	4	3	3	2	1	4	2	3	3	4	3	2	4	5	3	1	2	2.9	3	3	2	0	3	3	3	2.42857	3	1	4	2	3
c19	1	2	1	1	1	1	4	4	6	5	2	4	3	6	4.25	3	3	2	3	2	4	2	3	3	3	4	4	5	3	3	4	3	3	2	4	3.15	1	0	3	2	1	0	2	1.28571	4	3	3	3	4
c20	1	2	1	1	1	1	2	1	6	1	3	2	4	1	2.5	3	2	4	2	3	2	3	1	3	3	3	2	1	4	4	3	2	3	3	1	2.6	2	2	3	2	2	3	2	2.28571	4	3	4	2	4
c21	1	1	2	2	1	2	3	4	3	2	6	5	3	1	3.375	1	2	5	3	2	3	2	2	3	1	2	1	3	1	2	1	4	1	3	3	2.25	0	0	0	0	1	1	0	0.285714	3	2	3	3	3
c22	2	2	3	1	1	2	5	6	7	2	2	6	5	4	4.625	2	2	3	3	2	1	5	4	3	1	3	3	3	1	3	3	1	2	2	2	2.45	2	2	2	3	2	2	2	2.14286	2	1	2	1	1
c23	2	1	1	2	1	2	1	2	5	3	2	4	2	1	2.5	4	3	3	3	4	3	5	4	5	3	2	3	2	2	2	4	3	2	4	4	3.25	2	2	1	1	3	2	0	1.57143	3	2	2	3	3
c24	1	1	3	2	1	1	2	3	2	4	1	3	1	2	2.25	3	4	3	3	3	2	5	3	3	3	2	3	3	4	4	2	4	2	4	5	3.25	1	0	2	1	1	1	1	1	1	1	3	3	2
c25	1	1	3	3	1	1	5	6	3	5	5	4	3	1	4	2	2	3	2	2	2	3	2	3	2	1	4	5	3	2	1	2	4	1	4	2.5	1	0	1	2	2	1	3	1.42857	4	2	4	2	4
c26	2	1	1	3	1	1	3	6	1	4	2	3	6	1	3.25	3	2	4	2	3	4	2	3	4	4	3	3	3	3	3	1	2	1	1	3	2.7	3	0	2	2	3	3	3	2.28571	3	2	3	2	4
c27	2	2	3	2	1	1	6	6	3	6	6	7	7	3	5.5	3	3	3	3	4	3	2	2	4	2	3	3	3	2	3	4	3	4	2	2	2.9	0	1	0	1	0	0	1	0.428571	1	2	2	2	2
c28	1	1	3	1	2	2	5	6	5	2	4	7	5	4	4.75	4	3	4	4	2	3	4	2	5	2	2	4	4	4	5	3	4	3	5	4	3.55	1	2	3	2	1	1	1	1.57143	2	2	3	2	3
c29	2	1	3	2	1	1	2	3	4	5	1	5	3	3	3.25	3	3	2	3	3	3	3	2	2	4	2	4	1	2	4	3	2	3	4	4	2.85	2	3	1	0	1	2	3	1.71429	3	4	3	4	2
c30	2	2	4	2	1	2	5	5	3	5	3	4	5	3	4.125	3	3	1	2	4	2	5	5	3	4	5	1	4	4	3	1	3	2	4	3	3.1	2	2	2	0	2	1	3	1.71429	1	2	1	2	2
c31	1	1	2	2	1	2	7	5	6	1	6	3	4	5	4.625	2	3	1	2	4	2	3	2	1	1	1	3	3	2	3	3	2	3	3	3	2.35	3	2	3	2	3	2	2	2.42857	1	2	2	2	3
c32	1	1	2	2	1	1	6	4	5	6	7	4	4	4	5	3	4	2	4	2	3	3	3	3	3	4	2	3	4	4	3	2	4	3	3	3.1	3	1	3	3	3	3	3	2.71429	3	3	1	2	1
c33	2	1	4	1	2	2	3	4	2	4	3	5	3	3	3.375	2	1	3	2	3	4	2	2	2	3	3	4	3	3	4	3	1	2	4	3	2.7	3	3	3	1	2	2	2	2.28571	2	2	3	2	3
c34	1	2	1	2	2	2	3	3	6	3	4	5	4	4	4	4	4	4	4	3	3	5	2	3	2	4	2	3	1	3	2	5	2	2	5	3.15	1	1	1	1	1	1	1	1	1	2	2	2	1
c35	2	1	4	3	1	2	4	1	7	6	4	5	4	2	4.125	2	3	1	5	3	1	2	2	3	1	1	2	2	3	2	4	1	2	3	3	2.3	1	1	3	0	0	1	1	1	4	2	3	4	3
c36	1	1	1	3	1	1	5	6	4	6	5	5	4	5	5	2	2	3	4	3	3	2	2	1	3	1	3	1	3	2	3	3	1	2	2	2.3	1	1	1	2	1	1	2	1.28571	2	2	4	1	2
c37	1	2	1	3	2	2	5	4	2	5	5	5	6	4	4.5	3	4	2	4	3	3	3	3	2	2	2	2	3	3	3	3	3	5	3	4	3	1	1	0	1	3	2	1	1.28571	1	3	2	1	1
c38	1	2	1	2	2	2	3	5	4	4	5	4	4	7	4.5	2	3	1	2	2	4	1	2	2	2	3	2	2	3	3	3	4	3	3	2	2.45	1	1	0	0	1	1	2	0.857143	4	3	2	3	3
c39	1	1	4	3	2	1	3	3	6	1	1	4	5	4	3.375	2	2	2	1	3	3	2	3	2	3	3	3	2	3	1	2	3	3	1	4	2.4	1	1	1	2	0	2	3	1.42857	2	2	2	4	2
c40	2	1	3	1	2	1	4	2	3	4	4	5	3	3	3.5	3	2	3	3	1	3	4	4	4	3	3	4	4	3	4	2	4	5	2	4	3.25	2	1	1	2	1	2	1	1.42857	3	3	2	3	2
c41	1	1	1	3	2	2	2	4	3	2	3	4	1	1	2.5	1	1	1	3	2	1	3	3	4	3	2	2	3	3	3	2	3	2	2	2	2.3	0	1	1	2	1	2	1	1.14286	4	3	3	2	3
c42	2	2	4	2	1	1	5	4	5	7	5	1	4	6	4.625	3	1	3	3	3	2	3	3	3	4	3	4	3	2	3	4	3	3	3	3	2.95	2	3	1	1	2	1	2	1.71429	2	2	3	3	1
c43	1	1	3	3	1	1	1	1	1	1	1	3	1	1	1.25	4	4	4	4	3	5	2	4	3	3	4	2	4	5	5	4	3	4	5	4	3.8	2	2	2	2	2	1	2	1.85714	2	4	2	4	3
c44	1	2	2	2	1	2	1	2	1	1	1	2	1	5	1.75	4	2	4	2	4	2	2	1	4	2	4	4	4	5	4	3	5	3	3	4	3.3	2	1	2	0	3	1	1	1.42857	1	2	3	1	1
c45	2	1	2	1	2	2	1	2	3	1	2	3	2	3	2.125	4	4	4	5	3	3	3	4	4	2	4	4	4	4	4	5	2	3	4	3	3.65	2	3	2	2	0	2	0	1.57143	3	3	3	3	2
c46	1	1	3	1	2	1	4	2	1	2	6	3	4	4	3.25	5	5	5	2	5	4	4	5	3	4	3	4	5	5	5	5	3	4	4	4	4.2	0	2	1	0	1	0	1	0.714286	1	3	2	2	2
c47	1	2	3	3	1	1	5	1	7	4	7	6	4	4	4.75	2	4	2	3	1	3	2	2	2	1	3	2	2	3	2	5	2	2	3	2	2.4	2	2	1	1	1	2	2	1.57143	4	3	2	4	2
c48	2	2	4	2	2	2	3	4	6	4	4	3	1	5	3.75	2	2	4	3	2	3	3	3	3	3	3	2	2	2	2	4	4	3	1	3	2.7	2	2	2	2	1	0	0	1.28571	4	3	3	4	3
c49	2	1	2	3	2	1	7	4	7	7	7	3	5	4	5.5	2	3	4	2	2	4	3	3	3	1	3	2	3	2	2	2	4	3	1	2	2.55	3	2	3	2	3	1	3	2.42857	2	4	2	3	1
c50	2	1	1	3	1	1	2	2	2	2	4	5	5	7	3.625	3	5	2	2	2	4	2	3	3	2	2	2	3	2	3	3	4	3	5	3	2.9	0	1	1	1	0	3	0	0.857143	2	2	3	2	2
c51	2	1	1	3	2	1	5	7	4	3	6	5	4	3	4.625	3	2	3	4	4	3	3	5	3	4	2	3	3	3	3	4	3	4	2	4	3.25	1	0	1	1	0	1	2	0.857143	2	2	2	2	1
c52	2	1	3	2	2	1	6	2	4	6	5	5	6	6	5	4	3	3	3	5	3	3	3	4	4	4	4	3	3	3	4	3	3	2	2	3.3	2	2	2	3	2	2	2	2.14286	2	1	3	3	3
c53	2	2	1	1	1	2	3	3	1	3	3	2	4	2	2.625	3	1	4	3	2	3	1	3	4	5	3	2	3	4	3	5	4	2	1	3	2.95	0	0	1	2	1	1	2	1	1	2	1	2	1
c54	2	2	4	2	2	2	7	7	5	7	7	6	5	7	6.375	3	3	1	3	5	2	3	3	3	3	1	3	4	4	2	2	3	3	5	4	3	1	2	2	1	0	1	0	1	4	2	4	4	4
c55	2	1	1	1	2	2	5	4	6	7	3	7	6	2	5	4	4	4	2	3	3	4	4	4	4	4	5	4	3	4	3	1	4	5	2	3.55	1	0	1	1	2	1	1	1	3	1	1	3	1
c56	1	1	2	2	2	2	4	4	4	4	7	2	3	5	4.125	2	4	2	2	1	4	1	3	3	1	3	2	2	2	3	3	3	3	3	3	2.5	1	2	2	2	2	0	2	1.57143	2	2	1	2	1
c57	1	1	4	1	1	1	4	7	4	7	1	6	5	2	4.5	2	2	3	4	2	2	1	2	2	4	3	2	3	2	2	2	2	3	3	2	2.4	0	0	1	1	2	0	0	0.571429	1	3	2	3	3
c58	2	1	3	1	1	2	2	1	5	4	3	3	3	4	3.125	4	5	4	5	3	3	4	4	5	2	3	2	4	3	4	3	5	4	3	3	3.65	0	1	1	0	2	0	1	0.714286	3	3	3	4	3
c59	2	2	2	2	2	1	3	4	1	5	4	4	4	3	3.5	4	4	4	4	4	4	2	4	2	4	2	4	5	5	2	4	4	3	4	3	3.6	1	1	1	1	2	0	1	1	1	2	2	1	1
c60	2	2	3	3	1	2	7	7	5	7	5	4	6	7	6	3	3	3	3	4	3	4	4	4	3	3	2	2	2	3	3	3	1	2	3	2.9	2	0	0	2	1	3	1	1.28571	3	1	3	3	2
c61	1	1	2	2	2	1	5	4	4	6	5	2	7	6	4.875	2	2	3	1	2	2	4	2	4	2	3	3	3	2	3	2	3	4	3	3	2.65	1	2	0	3	2	3	2	1.85714	2	2	1	3	4
c62	2	2	2	2	1	1	6	6	4	5	4	6	4	6	5.125	3	4	5	5	3	4	2	2	3	3	3	3	3	1	1	1	3	4	3	2	2.9	2	2	1	2	2	2	1	1.71429	2	2	3	2	2
c63	2	2	1	2	2	2	3	3	4	2	1	3	4	4	3	4	3	5	3	3	3	5	4	3	5	5	4	3	1	3	4	4	3	3	4	3.6	2	3	3	2	3	2	2	2.42857	2	2	4	2	2
c64	1	1	4	3	1	2	3	3	5	4	3	4	3	2	3.375	3	3	3	4	3	2	4	4	3	4	1	3	3	3	3	4	4	3	2	4	3.15	1	2	0	2	2	1	0	1.14286	2	1	2	2	2
c65	1	2	3	1	2	2	5	4	5	3	7	4	5	4	4.625	1	2	3	3	4	2	1	3	2	2	2	3	1	1	3	1	2	3	2	1	2.1	2	3	2	2	2	0	2	1.85714	4	4	3	3	2
c66	1	2	1	1	2	1	1	4	3	6	1	3	1	3	2.75	2	2	3	1	3	2	4	4	4	2	3	2	4	2	1	1	3	1	1	2	2.35	0	1	0	1	0	0	0	0.285714	2	2	2	3	2
c67	1	2	2	3	2	1	4	3	6	3	5	3	3	6	4.125	3	5	4	4	4	2	5	1	3	2	4	3	4	2	4	1	3	2	4	2	3.1	3	1	1	2	3	3	1	2	3	4	3	4	4
c68	2	2	1	3	1	2	1	2	1	3	1	3	1	2	1.75	3	4	3	3	3	2	3	2	3	3	3	4	1	3	4	2	3	1	3	3	2.8	2	2	2	1	1	3	1	1.71429	3	3	4	2	1
c69	1	2	1	3	1	2	3	1	3	5	4	3	3	1	2.875	3	5	3	2	2	4	3	3	2	5	3	2	2	2	3	3	4	4	4	3	3.1	3	3	3	2	2	3	3	2.71429	2	3	2	3	1
c70	2	2	3	2	2	1	5	6	5	3	3	1	5	6	4.25	3	3	3	2	3	4	5	3	4	3	2	3	2	2	3	2	4	3	1	3	2.9	1	1	1	1	2	1	2	1.28571	1	1	2	2	1
c71	2	1	1	1	2	1	3	2	1	7	4	4	3	4	3.5	5	3	5	4	3	3	5	3	5	3	2	4	4	3	4	4	4	3	3	5	3.75	0	1	1	0	2	1	1	0.857143	3	2	3	3	3
c72	1	1	2	1	2	2	5	5	6	5	4	5	4	6	5	1	3	1	1	2	3	4	2	1	1	2	2	2	3	2	3	2	1	4	3	2.15	0	1	2	1	2	0	0	0.857143	3	2	2	4	3
c73	1	2	2	2	2	2	3	4	2	4	1	6	6	4	3.75	4	4	4	4	4	3	4	4	5	2	5	4	3	3	3	3	4	5	2	1	3.55	3	2	3	2	2	2	3	2.42857	2	2	2	2	2
c74	2	1	4	3	1	1	4	7	5	4	4	3	3	6	4.5	4	3	4	3	4	4	4	4	4	4	4	2	3	3	4	2	4	4	4	3	3.55	1	0	1	3	1	0	1	1	3	3	2	3	3
c75	1	2	4	2	2	1	2	4	2	3	4	1	5	4	3.125	5	4	4	5	5	5	3	4	3	5	3	4	5	4	4	3	4	5	4	4	4.15	2	1	1	3	2	2	2	1.85714	3	3	2	2	4
c76	2	1	1	2	1	2	5	2	5	5	4	5	6	4	4.5	4	3	4	4	4	4	3	2	4	3	4	3	3	4	4	5	4	2	4	4	3.6	3	1	2	2	3	3	2	2.28571	2	1	4	3	2
c77	2	2	4	3	1	2	5	3	2	2	6	3	5	4	3.75	3	3	3	5	3	3	4	2	2	5	3	2	3	4	3	3	3	4	2	2	3.1	2	2	1	1	2	3	2	1.85714	3	3	3	2	3
c78	1	2	4	1	2	1	4	2	2	7	5	1	6	3	3.75	2	1	2	3	4	1	2	4	3	2	2	3	2	2	3	3	3	3	2	2	2.45	0	0	3	0	1	0	0	0.571429	3	4	3	4	3
c79	2	2	2	2	2	2	2	2	5	4	1	4	2	2	2.75	1	1	2	3	3	2	1	3	3	4	3	2	2	1	3	2	2	1	2	2	2.15	2	1	0	3	1	3	2	1.71429	3	4	2	2	3
c80	1	1	1	3	2	1	5	6	7	4	4	3	3	3	4.375	1	3	1	3	4	3	2	2	2	2	3	2	3	3	1	3	2	3	2	2	2.35	2	1	1	1	3	1	2	1.57143	1	2	1	2	2
4	2	1	3	1	1	2	4	2	2	2	2	2	2	2	2.25	3	2	3	2	3	3	4	3	2	2	4	3	3	4	4	2	4	3	3	2	2.95	1	1	1	2	0	1	0	0.857143	3	2	3	2	3
5	2	1	3	3	1	1	2	1	2	2	2	1	1	2	1.625	3	1	3	2	3	2	3	2	3	3	3	2	3	3	3	3	2	3	3	3	2.65	1	1	1	0	0	0	0	0.428571	1	2	3	3	3
6	2	1	3	2	1	1	4	4	3	6	4	3	3	3	3.75	3	2	2	3	4	4	4	4	3	3	3	3	3	3	3	3	3	3	3	3	3.1	2	2	2	2	1	1	1	1.57143	2	2	3	4	4
7	2	1	3	2	1	1	5	3	3	3	3	3	3	4	3.375	4	2	3	2	3	4	4	4	2	2	4	1	4	3	3	2	2	3	2	3	2.85	1	0	0	1	0	0	0	0.285714	3	3	3	3	3
10	2	2	4	2	2	2	6	1	6	6	4	3	5	2	4.125	2	1	3	1	3	2	4	3	3	2	4	1	4	4	3	2	3	3	3	3	2.7	3	3	3	3	3	3	3	3	4	4	3	3	3
11	2	2	3	2	1	1	5	5	5	5	5	5	5	4	4.875	3	3	3	3	4	3	4	3	3	3	3	3	3	3	3	3	3	3	3	3	3.1	2	2	2	2	2	2	2	2	3	3	3	3	3
12	2	1	3	2	2	2	3	3	3	3	1	1	3	3	2.5	4	2	4	4	2	4	2	2	2	2	3	2	3	2	4	2	4	3	1	3	2.75	1	1	1	1	1	1	1	1	2	2	2	2	3
14	2	2	3	2	2	1	5	3	3	4	4	3	3	3	3.5	4	2	4	2	2	4	2	4	2	2	4	2	4	4	4	2	2	4	2	2	2.9	1	1	1	1	1	1	1	1	2	2	2	2	2
15	2	1	4	2	1	1	5	1	6	6	4	4	1	1	3.5	4	1	3	5	4	3	4	2	4	4	3	4	3	5	4	2	4	2	1	4	3.3	1	1	1	1	0	2	2	1.14286	3	1	3	3	3
16	2	2	3	3	1	2	3	3	3	3	2	2	2	1	2.375	3	3	3	3	3	3	3	3	3	3	3	3	3	3	3	3	3	3	3	3	3	1	1	1	1	1	1	1	1	3	3	3	3	3
17	2	1	3	2	2	2	4	2	5	5	2	4	5	3	3.75	4	2	3	2	3	4	4	3	2	2	4	2	3	4	3	2	4	3	2	2	2.9	1	1	2	1	1	1	1	1.14286	3	4	4	4	4
18	2	2	3	2	2	1	3	2	2	4	2	2	2	2	2.375	4	2	3	2	2	3	4	4	2	3	3	1	3	2	3	2	2	3	3	2	2.65	1	1	1	1	1	1	1	1	3	3	3	3	2
19	2	2	3	2	2	2	4	2	4	4	4	5	3	3	3.625	3	3	3	3	3	3	3	3	3	3	3	3	3	3	3	3	3	3	3	3	3	1	1	1	1	1	1	1	1	2	2	2	2	2
21	2	1	3	2	1	1	5	2	2	3	3	3	3	3	3	2	2	2	2	4	2	2	2	2	4	2	4	3	4	4	4	4	3	4	4	3	1	0	1	0	0	1	1	0.571429	3	4	3	3	3
22	2	2	3	2	1	1	3	3	5	4	4	5	3	3	3.75	3	3	3	3	3	3	3	3	3	3	3	3	3	3	4	2	4	3	3	3	3.05	1	1	1	1	1	1	1	1	3	4	3	3	3
23	2	2	3	2	2	1	2	2	3	2	2	3	3	3	2.5	4	2	3	4	4	3	4	3	2	2	4	2	5	4	4	2	3	4	3	2	3.2	1	1	1	0	0	1	1	0.714286	3	2	3	3	3
24	2	1	3	3	1	1	4	4	4	4	4	4	4	4	4	3	3	3	3	3	3	3	3	3	3	3	3	3	3	3	3	3	3	3	3	3	1	1	1	1	1	1	1	1	2	2	2	2	2
25	2	1	3	3	2	1	4	2	5	5	4	4	4	4	4	4	1	3	2	3	3	3	3	1	3	3	1	4	4	2	2	2	3	2	3	2.6	1	1	1	1	1	1	1	1	3	3	3	3	3
26	2	2	3	2	2	2	3	4	2	2	1	1	2	2	2.125	4	1	3	2	2	4	2	3	1	2	4	2	4	3	3	1	2	4	2	1	2.5	1	1	1	1	0	1	0	0.714286	3	3	4	4	4
27	2	2	3	2	2	2	1	1	1	1	1	1	1	1	1	4	1	3	2	2	4	2	2	2	2	4	2	2	2	3	2	4	3	2	3	2.55	1	1	1	1	0	0	0	0.571429	2	3	3	3	3
28	2	1	3	1	1	1	1	1	3	3	3	3	3	3	2.5	3	2	3	3	3	2	4	4	2	2	4	2	3	3	4	4	4	4	3	4	3.15	1	1	1	1	1	1	1	1	3	3	3	3	3
30	2	2	3	3	2	2	5	5	6	5	3	4	4	4	4.5	3	3	3	3	3	3	3	4	3	2	3	4	4	3	3	3	3	3	3	3	3.1	2	2	2	2	1	1	1	1.57143	2	2	2	3	2
31	2	2	3	1	2	1	1	1	1	4	1	1	1	1	1.375	3	1	2	1	4	4	2	4	1	1	5	4	5	1	5	1	1	5	1	3	2.7	2	1	1	0	0	0	0	0.571429	4	2	4	4	3
32	2	2	1	1	1	1	5	5	6	6	6	6	6	6	5.75	3	2	3	3	3	4	3	4	3	4	3	3	4	4	4	3	4	4	2	4	3.35	1	1	1	1	1	1	1	1	3	3	3	3	3
33	2	1	3	2	1	1	6	5	6	7	7	7	6	6	6.25	3	2	3	5	5	2	5	3	5	3	3	4	3	5	4	4	5	2	3	4	3.65	3	3	3	3	3	3	3	3	4	4	3	3	2
34	1	2	3	1	2	2	2	2	6	6	2	3	3	2	3.25	4	1	4	2	2	4	3	4	2	3	4	2	4	3	4	4	3	4	2	3	3.1	0	0	0	0	0	0	0	0	3	2	3	3	3
35	2	1	1	1	1	2	6	3	6	6	6	6	6	6	5.625	4	2	2	4	4	4	4	2	4	3	2	4	2	4	2	3	4	2	2	4	3.1	0	1	1	1	0	1	1	0.714286	2	1	3	3	3
36	2	1	3	2	1	2	3	3	1	3	2	2	3	3	2.5	4	2	3	4	4	4	4	4	2	2	3	3	3	3	3	3	3	3	3	3	3.15	1	1	1	1	1	1	1	1	3	4	4	4	3
37	2	2	1	1	2	2	4	3	5	4	4	4	4	3	3.875	3	2	1	3	3	3	4	3	2	3	2	2	3	4	2	2	3	2	2	2	2.55	1	1	1	1	1	1	1	1	2	3	3	2	2
38	1	1	1	1	1	2	7	3	4	1	3	7	1	1	3.375	1	1	2	1	3	1	1	3	1	3	2	4	4	5	2	3	5	4	4	2	2.6	0	0	0	0	0	0	0	0	3	3	3	3	3
39	2	1	2	2	2	2	5	1	1	4	3	4	2	4	3	3	2	3	4	3	4	3	2	3	4	3	2	3	4	2	5	4	2	5	3	3.2	0	0	0	0	0	0	0	0	2	3	4	3	4
40	2	1	2	2	1	1	4	4	6	6	3	1	1	1	3.25	3	3	4	1	3	3	4	4	1	4	3	4	4	4	3	4	3	4	4	3	3.3	0	1	0	0	0	0	0	0.142857	2	1	2	2	3
41	1	1	1	2	2	1	5	1	1	4	5	4	1	2	2.875	3	4	2	3	3	2	4	3	4	4	3	1	3	4	3	4	4	3	4	2	3.15	2	0	1	1	1	0	0	0.714286	3	3	3	4	4
42	2	2	1	2	1	1	6	3	4	5	4	5	5	4	4.5	3	2	3	4	4	3	4	3	3	3	4	3	3	4	3	4	4	3	4	4	3.4	2	2	2	2	2	2	2	2	2	3	3	3	3
43	1	1	1	2	1	1	4	4	4	4	4	4	4	4	4	4	1	4	1	4	4	4	4	1	1	4	1	5	4	3	1	1	4	1	1	2.65	0	0	0	0	0	0	0	0	1	1	1	1	3
44	2	2	1	2	1	1	6	1	3	7	4	4	1	1	3.375	3	1	3	1	5	5	2	4	2	3	4	4	3	3	3	2	2	2	4	4	3	0	0	0	0	0	0	0	0	2	2	2	2	4
46	2	1	1	1	1	1	1	1	1	3	1	1	1	1	1.25	5	1	3	1	1	5	1	4	1	1	5	1	5	1	3	1	1	3	1	1	2.25	1	0	0	0	0	0	0	0.142857	3	4	3	4	4
47	2	2	1	1	2	1	4	2	5	6	6	6	2	7	4.75	3	1	3	4	3	4	4	3	3	2	3	4	2	4	4	2	4	3	2	3	3.05	1	1	1	0	0	1	0	0.571429	2	4	2	3	2
48	2	2	1	3	1	1	4	1	1	4	4	3	1	1	2.375	4	1	4	1	1	5	3	5	1	1	4	1	4	2	4	1	1	4	1	1	2.45	1	0	0	0	0	0	0	0.142857	4	4	4	4	4
49	1	2	1	1	2	2	4	5	4	5	5	3	3	5	4.25	4	2	3	3	2	4	3	4	2	2	3	2	3	3	2	2	2	4	2	2	2.7	1	0	0	0	0	0	0	0.142857	3	3	3	3	2
50	1	1	1	2	1	1	1	1	1	1	1	1	1	1	1	3	2	3	4	3	5	3	3	3	3	4	2	4	2	4	3	2	3	2	2	3	0	0	0	0	0	0	0	0	2	3	3	3	3
51	2	2	1	2	2	1	3	2	1	2	1	1	1	1	1.5	3	2	4	3	3	4	4	4	2	2	4	2	4	3	3	3	2	3	2	3	3	1	1	1	1	1	1	1	1	3	3	3	3	3
52	1	1	1	2	2	1	1	1	1	1	1	1	1	1	1	2	1	4	2	4	4	2	4	2	4	4	2	4	4	4	2	2	2	4	2	2.95	0	0	0	0	0	0	0	0	1	2	3	3	4
53	1	1	1	1	1	1	3	1	3	5	2	2	1	1	2.25	5	1	5	2	2	4	3	3	1	2	5	2	5	3	4	2	3	3	4	2	3.05	0	0	0	0	0	0	0	0	3	3	4	3	4
54	2	1	1	1	2	1	4	4	3	6	6	5	4	3	4.375	2	3	2	4	5	4	3	2	3	4	3	4	3	5	2	4	4	3	4	3	3.35	1	1	1	0	0	1	1	0.714286	1	2	3	2	4
55	2	1	1	3	2	1	7	1	7	7	7	7	7	7	6.25	1	1	3	5	5	2	5	2	4	4	4	4	3	5	5	4	5	2	4	4	3.6	0	0	0	0	1	1	0	0.285714	1	1	1	1	1
56	2	2	1	3	1	1	4	4	4	4	4	4	4	4	4	4	2	4	2	2	4	2	2	2	2	4	2	4	4	3	3	3	3	3	3	2.9	1	1	0	0	0	0	0	0.285714	2	2	2	2	2
57	2	2	1	1	2	2	5	5	2	4	5	5	3	4	4.125	2	2	2	4	4	3	4	2	3	3	2	4	2	4	2	4	4	2	3	3	2.95	1	1	1	1	1	1	1	1	2	2	2	2	3
58	1	2	2	2	1	1	3	1	1	4	2	2	1	3	2.125	3	1	3	4	4	4	4	3	2	2	3	2	4	3	4	4	4	3	3	3	3.15	1	1	1	1	1	1	0	0.857143	2	2	2	2	2
59	2	2	1	2	2	1	6	4	3	5	5	4	3	2	4	3	2	2	4	4	3	4	3	3	2	3	3	3	4	3	3	4	3	2	3	3.05	1	1	2	1	1	2	1	1.28571	3	4	3	3	3
60	2	1	1	1	2	1	1	1	4	3	1	4	1	1	2	4	1	3	1	3	2	4	2	2	2	4	2	2	4	4	2	2	4	2	2	2.6	1	1	1	1	1	1	1	1	4	4	4	4	4
61	2	2	1	1	2	2	2	2	1	4	2	2	2	1	2	4	2	2	4	3	3	4	3	2	2	3	2	4	4	2	2	2	3	2	4	2.85	0	0	0	0	0	0	0	0	3	4	3	3	2
62	1	1	2	2	2	2	4	3	3	5	4	2	2	3	3.25	4	2	3	3	3	5	3	4	3	3	4	3	4	4	3	2	3	4	3	3	3.3	1	1	1	1	1	1	1	1	3	3	3	3	3
63	2	2	1	1	1	1	7	7	4	7	4	4	4	4	5.125	3	3	3	5	5	3	5	3	4	4	3	4	3	3	3	5	5	3	5	5	3.85	3	3	3	3	2	3	2	2.71429	2	2	2	2	2
64	2	1	1	3	2	1	6	5	2	6	6	5	5	5	5	3	2	2	4	4	4	4	3	3	4	4	3	4	4	4	3	4	3	4	4	3.5	1	1	1	1	1	1	1	1	2	3	4	3	2
65	2	2	1	1	1	2	2	1	1	1	2	1	1	1	1.25	4	2	3	2	2	4	3	2	2	2	4	2	4	3	3	2	2	4	2	2	2.7	0	0	0	1	0	0	0	0.142857	2	4	4	3	2
66	2	1	1	1	2	1	4	2	3	5	2	1	1	2	2.5	4	1	4	2	2	4	3	3	2	2	4	2	3	4	3	2	4	3	3	2	2.85	1	1	1	1	1	1	1	1	2	2	3	3	1
67	1	1	3	2	2	2	3	3	3	3	3	3	3	3	3	2	2	2	2	2	2	2	4	2	2	4	2	4	2	4	2	2	4	2	2	2.5	1	1	1	1	1	1	1	1	2	2	2	2	2
68	2	1	1	3	1	1	3	1	2	3	1	1	1	1	1.625	3	2	2	3	3	4	3	2	3	3	3	2	3	4	3	2	3	3	2	3	2.8	1	1	1	1	0	0	1	0.714286	2	1	3	3	3
69	2	2	1	2	1	1	2	2	1	2	1	1	1	2	1.5	4	3	3	3	4	3	2	2	2	2	4	3	3	4	4	2	4	3	1	2	2.9	1	1	1	1	0	1	0	0.714286	4	1	4	4	4
70	1	1	2	2	2	1	5	3	2	4	4	4	4	4	3.75	3	1	2	3	3	3	3	3	3	2	4	3	3	2	2	2	2	3	1	2	2.5	1	0	1	0	0	1	1	0.571429	3	2	4	4	2
71	2	1	2	2	1	1	4	2	3	6	3	2	5	2	3.375	3	2	3	4	3	4	3	3	1	3	4	2	5	4	5	2	3	3	3	3	3.15	1	1	2	1	1	1	2	1.28571	2	2	3	3	3
72	1	2	1	2	2	1	3	1	1	5	4	3	2	2	2.625	3	4	2	4	4	4	4	3	4	4	3	3	3	4	3	2	5	3	2	4	3.4	2	2	2	2	2	2	2	2	3	3	3	3	2
73	2	1	1	1	1	2	4	2	2	1	1	4	1	1	2	3	1	4	4	3	3	3	4	1	2	4	2	4	2	3	3	2	3	3	3	2.85	1	1	1	1	0	0	0	0.571429	2	3	3	3	2
74	2	2	1	3	2	2	3	1	1	1	1	2	1	1	1.375	2	1	3	2	2	4	3	2	2	2	3	2	2	4	3	2	2	3	2	2	2.4	1	1	1	1	1	1	1	1	3	2	3	3	4
75	1	1	1	1	1	1	3	3	3	7	4	3	3	2	3.5	4	3	4	2	4	4	4	4	3	2	4	3	4	4	4	3	3	4	2	2	3.35	1	1	1	1	1	0	1	0.857143	3	3	3	3	3
76	2	2	1	2	1	1	4	5	2	5	3	4	2	2	3.375	3	2	3	4	2	3	4	3	3	3	2	1	3	5	3	2	3	4	2	3	2.9	1	0	0	0	0	0	0	0.142857	2	3	3	3	2
77	2	1	1	3	2	1	2	1	1	1	1	1	1	1	1.125	4	2	3	4	3	4	2	3	3	3	2	3	3	3	2	3	3	2	2	3	2.85	1	0	0	0	0	0	0	0.142857	2	1	4	4	3
78	2	2	1	1	1	1	3	1	5	6	5	5	5	5	4.375	2	2	2	2	4	2	4	2	4	4	2	4	2	4	2	4	4	2	4	4	3	2	2	2	2	2	2	2	2	3	3	3	3	3
80	2	2	1	1	2	1	3	3	1	1	4	3	1	1	2.125	3	2	2	2	4	4	2	2	2	4	4	2	3	4	3	4	2	2	4	2	2.85	0	0	0	0	0	0	0	0	1	2	3	2	3
81	2	1	1	1	1	2	7	2	7	7	5	5	4	3	5	2	2	2	3	4	3	4	2	3	4	3	4	2	4	3	3	3	2	2	2	2.85	1	1	1	0	0	1	1	0.714286	2	3	3	3	3
82	1	1	1	1	1	2	1	1	1	1	1	1	1	1	1	5	1	5	1	1	1	1	5	1	1	5	1	1	1	5	5	1	5	5	1	2.6	0	0	0	0	0	0	0	0	4	4	4	4	4
83	2	1	1	2	1	1	4	2	1	5	2	2	2	2	2.5	3	2	3	4	3	3	4	3	3	3	3	2	3	3	4	4	2	4	3	3	3.1	1	1	1	0	0	3	1	1	2	3	3	2	3
84	1	1	1	1	1	1	2	2	3	4	2	4	3	3	2.875	4	2	4	2	4	4	2	3	2	2	4	2	4	3	3	2	2	3	3	2	2.85	0	0	0	1	0	0	0	0.142857	3	3	3	2	2
85	1	2	1	1	1	2	3	1	1	4	2	1	1	1	1.75	3	2	2	2	3	3	3	3	3	3	3	1	3	4	3	3	3	3	4	3	2.85	1	1	1	1	1	1	1	1	2	3	2	3	3
86	2	1	1	2	2	2	2	1	2	1	2	2	2	2	1.75	3	2	4	2	4	3	3	2	2	2	4	3	3	4	3	2	3	4	4	3	3	1	1	1	1	1	1	1	1	3	2	2	2	4
87	2	1	3	1	2	1	2	2	2	3	2	2	2	2	2.125	4	2	3	2	2	4	3	3	2	2	4	2	4	2	3	2	2	4	2	2	2.7	0	0	1	1	0	0	1	0.428571	3	4	3	3	3
88	2	1	1	3	2	1	3	1	3	6	1	3	1	1	2.375	3	1	3	3	3	3	4	3	3	2	3	3	3	3	3	2	3	2	3	3	2.8	0	0	0	0	0	0	0	0	3	3	3	3	3
90	2	2	1	1	1	2	1	1	1	2	3	2	1	2	1.625	3	2	4	2	3	4	4	3	2	3	3	2	3	4	4	4	4	4	2	2	3.1	1	1	0	0	1	1	0	0.571429	2	2	4	4	3
93	1	2	1	3	1	1	5	1	2	5	3	4	1	3	3	3	2	3	4	4	3	4	2	3	3	3	3	4	4	2	4	4	3	3	3	3.2	0	0	0	0	0	0	0	0	3	3	3	3	4
95	2	2	3	1	1	1	4	4	5	5	5	5	5	5	4.75	4	4	4	4	4	4	4	4	3	3	3	3	3	3	3	3	3	3	3	3	3.4	2	2	2	2	1	1	1	1.57143	3	4	4	4	4
96	2	2	2	1	2	2	3	2	3	4	3	3	2	3	2.875	4	2	3	3	3	4	3	3	3	3	3	3	3	3	3	3	3	3	3	3	3.05	2	1	0	1	1	1	0	0.857143	2	3	3	3	3
97	1	2	1	1	2	2	3	3	4	4	4	3	3	3	3.375	3	3	3	3	3	3	3	3	3	3	3	3	3	3	3	3	3	3	3	3	3	1	1	1	1	1	1	1	1	1	2	2	2	2
102	2	2	2	1	2	1	2	2	2	4	3	2	2	2	2.375	4	2	4	2	3	3	3	3	3	3	3	3	3	3	3	3	3	3	3	3	3	1	1	1	1	1	1	1	1	3	3	3	3	3
104	1	2	2	1	2	1	4	1	1	1	1	1	1	1	1.375	4	3	3	3	2	4	3	3	2	2	3	2	4	4	3	3	3	3	3	3	3	1	1	1	1	1	1	1	1	2	3	3	3	3
105	2	1	1	1	1	1	4	4	4	4	4	4	1	1	3.25	3	3	3	3	3	3	3	3	3	3	3	3	3	3	3	3	3	3	3	3	3	0	0	0	0	0	0	0	0	3	3	3	3	3
106	2	1	1	3	1	1	3	3	3	3	3	3	3	3	3	4	2	4	2	2	4	3	3	2	2	4	2	4	4	3	2	3	3	2	4	2.95	1	1	1	1	1	1	1	1	2	3	3	3	3
107	2	1	1	1	2	1	1	1	1	1	1	1	1	1	1	4	4	4	4	4	4	4	4	1	1	3	1	3	3	3	3	3	3	3	3	3.1	1	0	0	0	0	0	0	0.142857	2	2	2	2	2
108	1	1	1	1	1	1	1	1	1	1	1	1	1	1	1	5	5	5	5	5	5	5	1	5	1	1	1	1	1	1	1	5	1	1	5	3	3	3	3	3	0	0	0	1.71429	4	4	4	4	4
109	2	1	3	1	2	1	4	1	2	4	3	2	2	3	2.625	3	1	3	2	2	4	3	3	2	2	3	2	3	3	3	2	3	3	3	3	2.65	1	1	1	1	1	1	1	1	2	2	2	2	2
110	2	1	1	1	1	1	2	2	1	3	1	2	1	2	1.75	3	1	3	1	1	3	3	3	1	3	3	3	5	5	3	2	3	3	3	4	2.8	1	1	1	1	1	1	1	1	4	4	4	4	4
111	2	2	3	1	2	1	4	1	4	4	4	3	3	2	3.125	3	3	3	3	3	3	3	3	3	3	4	2	3	3	3	3	3	3	3	3	3	0	0	0	0	0	0	0	0	2	1	2	3	3
112	2	2	1	1	1	2	3	4	1	1	1	2	2	1	1.875	2	1	3	4	3	2	3	3	2	3	4	3	5	5	3	3	5	3	3	3	3.15	0	0	0	0	0	0	0	0	3	3	3	3	4
113	1	1	2	1	2	1	1	1	1	1	1	1	1	1	1	5	1	4	1	1	5	2	4	1	2	5	1	5	1	5	1	1	4	1	1	2.55	0	0	0	0	0	0	0	0	2	3	2	3	3
114	1	1	2	1	1	2	1	1	1	7	1	1	1	1	1.75	5	1	5	1	1	5	1	5	1	1	5	1	5	1	5	1	1	5	1	1	2.6	0	0	0	0	0	0	0	0	3	4	4	4	4
116	1	2	2	1	1	2	1	1	1	4	1	1	1	1	1.375	3	1	3	1	1	4	4	4	1	3	4	1	3	1	3	1	1	3	1	1	2.2	0	0	0	0	0	0	0	0	3	3	3	3	2
117	2	2	1	1	2	2	2	2	2	4	2	2	2	2	2.25	3	1	2	3	4	4	4	3	3	2	4	2	3	4	2	2	4	3	2	3	2.9	0	1	1	0	0	1	1	0.571429	2	2	3	4	3
118	1	1	1	1	1	1	1	1	1	1	1	1	1	1	1	4	1	4	3	3	4	3	2	3	4	3	2	4	3	3	3	4	4	3	4	3.2	1	1	0	0	0	1	0	0.428571	4	4	4	4	4
119	2	2	1	2	1	1	3	2	1	5	2	1	1	1	2	2	1	3	2	3	4	3	3	1	2	4	1	5	4	4	2	2	4	2	2	2.7	1	1	0	1	0	0	0	0.428571	2	3	4	4	4
120	1	1	2	1	1	2	4	4	4	4	4	3	4	3	3.75	3	3	3	3	3	3	3	3	3	3	3	3	3	3	3	3	3	3	3	4	3.05	1	1	1	1	1	1	1	1	3	3	3	3	3
121	2	1	1	1	2	1	5	2	2	5	5	4	4	4	3.875	4	2	3	3	3	2	4	3	3	3	3	3	3	3	3	3	3	3	3	3	3	1	0	1	1	0	0	0	0.428571	4	3	4	4	4
122	2	1	1	1	1	2	3	3	3	5	3	3	3	3	3.25	3	3	3	3	3	3	3	3	3	3	3	3	3	3	3	3	3	3	3	3	3	1	1	1	1	1	1	1	1	2	2	2	2	2
123	2	1	3	2	2	1	6	5	5	5	5	3	3	5	4.625	3	3	3	5	4	3	4	3	4	3	4	4	3	4	3	4	4	2	3	4	3.5	0	0	2	0	0	1	0	0.428571	2	2	2	2	2
124	1	1	1	1	2	1	3	1	2	2	2	1	2	2	1.875	4	1	3	2	2	4	2	4	2	2	4	2	4	2	3	2	2	4	2	2	2.65	0	0	0	0	0	0	0	0	3	3	3	3	3
126	2	2	2	1	2	2	7	7	7	7	7	7	7	7	7	5	3	1	5	5	5	5	3	5	4	3	1	2	5	1	5	5	1	3	5	3.6	3	3	3	3	0	2	1	2.14286	4	4	3	4	4
127	2	2	1	3	2	1	3	1	1	2	2	1	1	1	1.5	4	2	3	1	3	3	2	3	1	1	4	1	4	2	4	1	3	3	2	3	2.5	1	0	1	1	1	1	0	0.714286	3	3	4	3	3
129	1	2	1	1	1	2	3	1	1	3	1	3	1	1	1.75	3	2	2	2	2	4	2	2	3	2	3	2	3	2	4	2	3	3	2	4	2.6	1	1	1	1	1	1	1	1	3	3	3	3	3
130	2	2	2	1	2	2	2	1	1	7	2	1	1	1	2	4	1	3	4	3	4	4	4	2	3	4	1	4	4	2	1	3	3	1	3	2.9	0	0	0	0	0	0	0	0	4	4	4	4	4
131	2	2	1	1	2	2	4	2	7	7	2	2	3	3	3.75	4	2	2	2	2	4	2	4	2	2	4	1	5	4	2	1	1	2	2	2	2.5	2	2	1	2	1	1	1	1.42857	2	1	4	4	4
132	1	1	1	1	1	1	2	2	2	2	2	1	1	1	1.625	4	1	3	1	2	5	1	3	1	2	4	1	5	1	3	1	1	4	1	1	2.25	1	0	0	0	0	0	0	0.142857	3	3	3	3	3
133	1	1	1	1	1	1	1	1	1	1	1	1	1	1	1	3	1	3	3	3	5	3	3	3	3	3	1	4	4	3	2	4	4	3	3	3.05	0	0	0	0	0	0	0	0	1	4	2	1	4
134	2	1	1	1	1	2	5	1	1	1	1	2	1	1	1.625	2	2	3	2	3	3	3	2	3	2	4	2	4	4	3	2	2	2	2	4	2.7	1	0	0	0	0	0	0	0.142857	2	2	3	3	2
135	1	1	1	1	1	1	1	1	1	4	3	2	1	1	1.75	4	1	4	2	2	3	3	3	1	2	5	1	3	2	5	4	2	4	3	2	2.8	1	1	1	1	1	1	1	1	2	2	3	3	3
136	1	1	1	1	2	1	3	1	6	6	4	4	2	1	3.375	5	1	3	3	2	5	3	3	1	1	5	1	3	3	3	3	3	3	3	3	2.85	1	1	1	1	1	1	1	1	4	4	4	4	4
137	2	2	1	1	2	1	2	2	1	1	1	1	1	1	1.25	3	1	3	1	1	4	2	5	1	2	3	1	5	5	3	1	2	2	2	2	2.45	2	2	2	1	1	1	2	1.57143	1	1	1	1	3
138	1	2	1	1	1	1	6	1	3	7	6	5	4	6	4.75	3	2	1	4	5	5	5	4	3	4	3	5	2	5	2	4	5	3	4	4	3.65	2	2	2	2	2	2	1	1.85714	3	3	3	3	3
140	2	2	2	1	1	1	5	2	7	7	2	6	7	4	5	3	2	4	5	5	4	5	2	4	3	4	2	3	4	3	3	4	2	2	4	3.4	1	0	0	0	0	0	0	0.142857	2	3	4	4	4
141	1	2	2	3	1	1	7	5	7	7	6	7	7	6	6.5	3	1	3	4	4	2	4	3	2	4	3	4	3	4	3	4	4	2	3	3	3.15	1	1	1	1	1	1	1	1	2	3	3	3	3
142	2	2	1	1	2	1	4	1	4	5	6	5	4	1	3.75	3	1	3	3	3	3	4	3	2	3	3	3	3	3	3	2	3	3	3	2	2.8	1	1	1	1	1	1	0	0.857143	2	4	3	3	3
143	2	1	3	1	1	2	4	2	3	5	3	2	2	2	2.875	3	3	3	3	3	4	4	3	2	2	3	1	3	3	4	2	3	3	3	3	2.9	1	1	1	1	1	1	1	1	3	3	4	4	3
144	2	1	1	1	1	2	4	1	4	1	5	3	1	1	2.5	4	2	2	2	2	3	2	3	2	2	2	2	4	4	3	2	4	3	2	4	2.7	1	2	1	1	0	2	1	1.14286	3	2	2	2	2
145	2	2	1	1	2	2	4	6	1	2	1	3	1	1	2.375	5	1	5	3	1	5	2	5	1	2	5	2	5	5	5	5	2	5	1	1	3.3	1	1	2	1	1	1	1	1.14286	4	2	2	2	2
147	1	1	2	1	1	2	3	3	2	2	2	2	2	2	2.25	4	2	3	4	4	3	5	3	3	2	3	2	4	2	3	2	2	2	1	2	2.8	3	3	3	3	3	3	3	3	3	3	2	3	1
149	1	2	3	1	2	1	4	2	2	2	2	2	3	2	2.375	4	2	3	3	2	4	4	3	2	3	4	2	4	2	4	2	3	3	2	3	2.95	1	0	0	0	0	1	0	0.285714	3	4	4	4	4
150	1	1	1	1	2	1	2	2	2	2	2	2	2	2	2	4	1	3	2	3	4	2	4	1	3	4	2	3	3	4	3	3	4	3	2	2.9	1	1	1	1	1	1	1	1	3	3	3	3	3
151	2	2	3	1	1	2	2	1	1	2	2	2	2	2	1.75	4	2	3	3	3	4	3	3	3	3	4	3	4	5	4	3	3	3	3	3	3.3	1	0	1	0	0	0	0	0.285714	3	1	3	3	4
152	1	1	2	1	1	1	2	2	1	5	1	1	1	1	1.75	2	3	3	4	4	4	4	2	3	4	3	3	4	4	4	2	4	3	3	3	3.3	2	2	2	2	2	2	2	2	3	3	1	1	1
154	2	2	3	1	2	1	5	2	4	5	3	5	5	5	4.25	2	1	4	4	4	2	4	3	2	3	4	3	4	4	3	4	3	4	3	3	3.2	1	0	1	0	2	1	0	0.714286	3	2	3	3	3
155	2	1	2	1	2	1	4	4	4	4	4	4	4	4	4	4	1	3	2	3	4	2	3	2	2	4	2	2	4	3	2	2	4	2	2	2.65	0	0	0	0	0	0	0	0	2	2	2	2	2
156	1	2	1	1	1	1	5	3	5	5	4	4	5	5	4.5	3	3	2	2	4	3	4	3	3	4	3	4	3	4	3	4	3	3	3	3	3.2	1	1	1	1	1	1	1	1	3	3	3	3	3
157	2	2	3	3	2	2	1	1	1	1	2	2	1	1	1.25	3	1	3	2	4	3	4	3	2	2	4	2	3	4	4	3	3	2	3	4	2.95	0	0	0	0	0	0	0	0	2	2	3	4	3
159	1	1	1	1	1	1	3	1	1	1	1	1	1	1	1.25	4	3	3	3	2	4	4	3	2	4	4	2	4	2	3	2	3	3	4	4	3.15	0	0	0	0	0	0	0	0	3	3	3	3	3
160	2	1	3	1	2	1	2	2	3	2	1	1	1	1	1.625	3	1	4	2	3	3	3	4	2	1	4	1	4	2	4	2	2	3	4	2	2.7	0	0	1	0	0	1	0	0.285714	2	4	4	4	3
161	2	2	1	1	2	1	3	2	4	4	4	5	3	2	3.375	4	2	3	2	3	3	3	4	2	2	4	3	4	4	3	2	2	3	3	3	2.95	1	1	1	1	1	1	1	1	3	4	4	3	3
162	2	2	1	1	1	2	4	1	1	4	5	3	2	2	2.75	4	3	3	3	4	4	4	2	3	4	4	4	3	4	4	3	4	2	3	3	3.4	1	1	1	1	0	1	0	0.714286	2	3	3	3	3
163	1	2	2	1	1	1	1	1	1	1	1	1	1	1	1	5	5	5	5	1	5	3	5	1	1	5	1	5	5	5	1	5	5	2	2	3.6	0	0	0	0	0	0	0	0	4	4	4	4	4
164	1	2	2	1	2	1	3	1	1	4	4	3	1	1	2.25	3	2	3	2	3	4	4	4	3	3	3	3	4	3	3	3	3	4	3	3	3.15	0	0	0	0	0	0	0	0	3	3	3	3	3
166	2	1	2	1	2	1	3	2	2	2	2	3	1	2	2.125	4	2	3	2	2	4	2	4	2	2	4	2	4	3	3	2	2	4	2	2	2.75	1	0	1	1	0	0	0	0.428571	3	4	3	4	3
167	2	1	1	1	2	1	4	1	1	4	6	6	5	1	3.5	3	3	3	3	3	3	3	3	1	1	1	1	1	1	1	1	1	1	1	1	1.8	1	1	1	1	1	1	1	1	2	2	2	2	2
169	1	1	2	1	1	1	6	2	7	5	2	7	2	1	4	3	2	2	2	5	3	2	3	2	4	3	1	3	4	2	3	2	4	4	3	2.85	0	1	0	0	0	1	0	0.285714	2	2	3	3	3
170	2	1	3	2	2	1	4	3	3	3	2	3	2	2	2.75	4	1	3	3	3	3	3	3	2	2	3	3	3	2	3	2	3	3	2	2	2.65	1	1	1	0	0	0	0	0.428571	2	2	2	3	2
171	2	2	1	1	2	1	1	1	1	2	1	1	1	1	1.125	3	2	3	2	2	4	1	3	2	2	4	1	4	4	4	3	2	4	3	3	2.8	1	0	0	0	0	0	0	0.142857	3	3	4	4	4
172	1	2	2	1	1	2	6	4	5	3	4	4	5	5	4.5	4	3	3	3	4	3	3	3	3	4	2	4	4	4	2	5	4	4	4	5	3.55	3	2	3	2	2	3	2	2.42857	3	2	3	3	3
173	2	2	1	1	2	1	3	1	3	5	1	1	1	1	2	4	3	3	2	2	3	2	3	3	2	4	1	3	4	4	2	2	3	1	1	2.6	0	0	0	0	0	0	1	0.142857	2	3	2	4	2
174	2	2	2	1	2	1	2	1	2	5	3	1	1	1	2	4	2	3	3	4	3	3	2	3	2	4	3	4	4	4	4	4	3	2	3	3.2	1	1	1	1	0	1	1	0.857143	2	2	4	4	3
176	1	2	2	1	2	2	3	1	1	3	1	1	1	1	1.5	3	2	3	3	2	4	3	4	2	3	3	2	4	4	3	3	3	3	4	3	3.05	0	0	0	0	0	0	0	0	2	3	4	4	4
177	2	1	2	1	2	2	4	4	4	5	5	4	5	4	4.375	3	1	3	3	3	3	3	3	3	3	3	3	3	3	3	3	3	3	3	3	2.9	1	1	1	1	1	1	1	1	3	3	4	4	4
178	1	1	1	1	1	1	6	5	2	6	5	5	6	6	5.125	2	1	3	3	4	4	4	3	4	4	3	3	4	4	3	4	4	2	4	3	3.3	1	1	1	1	1	1	1	1	3	3	3	3	3
180	2	2	1	3	2	1	4	1	1	1	4	3	3	2	2.375	3	3	3	3	2	2	3	3	3	3	3	3	3	3	3	3	3	3	3	3	2.9	1	2	2	1	2	2	1	1.57143	3	2	3	3	2
181	2	1	1	1	1	1	5	5	3	6	3	4	3	3	4	4	2	3	2	2	3	3	3	2	2	3	2	3	3	3	3	3	3	3	3	2.75	1	1	1	1	1	1	1	1	3	3	3	3	3
182	1	1	1	1	1	2	6	4	1	4	4	3	1	4	3.375	2	3	3	4	4	3	4	2	4	4	4	4	3	4	3	4	4	2	4	4	3.45	1	1	1	1	1	1	1	1	3	3	3	3	3
184	2	1	1	3	1	1	3	5	3	6	4	4	4	1	3.75	3	1	3	3	3	2	3	2	2	2	3	2	3	3	3	3	3	3	4	3	2.7	0	0	0	0	0	0	0	0	2	4	3	3	4
185	2	1	1	1	2	1	3	2	3	5	3	3	1	1	2.625	4	1	3	2	4	4	3	3	2	4	4	2	4	3	4	3	2	4	4	2	3.1	1	0	0	1	1	1	0	0.571429	3	4	4	4	4
186	2	2	3	3	2	2	4	1	4	4	4	3	1	2	2.875	3	2	3	3	3	3	2	3	2	3	4	1	3	3	2	3	3	3	2	3	2.7	1	2	2	1	1	2	1	1.42857	2	4	3	4	3
187	2	2	1	1	2	1	2	1	2	6	2	1	2	1	2.125	4	1	4	3	3	3	3	3	2	2	4	2	4	4	3	3	2	3	3	2	2.9	0	0	0	0	0	1	0	0.142857	3	3	3	3	3
188	2	2	1	1	1	1	3	2	2	2	2	2	2	3	2.25	2	1	4	2	3	4	3	2	4	2	3	3	4	4	3	2	4	2	4	3	2.95	1	0	1	1	1	1	1	0.857143	3	2	3	3	3
190	2	1	2	1	2	1	3	2	2	4	4	2	2	2	2.625	3	1	3	2	2	4	2	4	3	3	3	2	4	3	2	2	3	4	2	2	2.7	1	1	1	1	1	1	1	1	3	4	3	4	3
191	2	2	1	1	1	2	1	1	3	2	1	1	1	1	1.375	2	1	3	1	2	4	2	3	1	2	3	2	3	2	3	2	2	3	2	1	2.2	0	0	0	0	0	0	0	0	2	3	3	3	2
192	2	2	2	1	2	1	5	3	2	4	4	4	4	4	3.75	3	1	3	4	2	3	3	3	3	3	3	3	3	3	3	3	3	3	3	3	2.9	1	0	0	0	0	0	1	0.285714	3	4	3	3	4
193	2	2	1	2	2	1	4	1	1	4	1	1	1	1	1.75	3	2	3	4	4	3	4	4	3	2	3	3	3	3	3	3	4	4	2	2	3.1	0	0	0	0	0	0	0	0	2	3	3	3	4
194	2	2	1	1	2	1	5	5	5	5	6	7	3	3	4.875	4	1	3	2	2	3	3	3	1	1	5	3	4	3	4	3	2	3	2	2	2.7	1	1	1	1	1	1	1	1	3	3	3	3	3
196	2	1	1	1	1	2	1	1	1	5	2	2	2	1	1.875	5	1	4	2	2	4	2	4	1	2	4	1	4	3	4	2	2	4	3	2	2.8	0	0	0	0	0	0	0	0	3	4	4	4	3
197	1	1	2	1	1	1	3	2	2	4	3	2	2	2	2.5	3	3	3	3	3	3	3	3	3	3	3	3	3	3	3	3	3	3	3	3	3	2	2	2	2	2	2	2	2	3	3	3	3	3
199	2	2	1	3	2	1	1	1	1	3	1	1	1	1	1.25	3	1	3	1	1	4	1	2	1	1	3	1	2	3	2	1	1	3	1	1	1.8	1	0	1	1	0	1	1	0.714286	2	2	2	2	2
200	1	1	2	1	1	1	3	2	2	4	4	3	3	3	3	3	2	3	2	2	3	2	3	2	2	3	2	3	3	3	2	2	3	2	2	2.45	2	1	2	2	2	2	2	1.85714	2	2	2	3	3
201	2	1	2	1	2	1	4	2	3	5	2	2	2	2	2.75	4	2	3	4	4	4	4	3	3	4	4	2	4	4	3	3	2	3	2	4	3.3	1	0	1	0	0	0	0	0.285714	2	3	3	3	3
202	2	1	2	1	1	2	1	1	1	1	1	1	1	1	1	3	2	3	2	3	3	3	3	2	3	3	2	4	4	3	3	3	3	3	3	2.9	0	0	0	0	0	0	0	0	2	1	4	4	4
203	1	1	1	2	1	1	4	1	3	5	5	5	1	2	3.25	4	2	2	2	4	4	4	4	2	3	4	2	3	4	3	2	2	2	2	2	2.85	1	1	1	1	1	1	1	1	3	2	2	2	3
204	2	1	2	1	1	1	5	6	3	5	3	3	3	4	4	4	2	4	3	4	4	5	3	2	2	3	2	5	4	4	2	3	3	4	4	3.35	1	0	0	0	0	0	0	0.142857	2	3	4	4	4
206	2	1	2	2	2	1	3	2	5	5	3	4	4	2	3.5	4	2	3	4	4	4	4	2	3	3	3	2	3	4	2	3	4	2	3	4	3.15	2	2	2	2	1	2	2	1.85714	2	2	2	3	2
208	1	2	1	2	2	2	6	5	7	5	6	6	5	4	5.5	2	2	3	4	4	3	4	3	4	4	3	3	3	4	3	3	3	3	3	3	3.2	1	1	1	1	1	1	1	1	2	2	3	3	3
209	2	1	1	1	2	1	3	3	3	7	2	2	2	2	3	3	3	3	3	3	3	3	3	3	3	3	3	3	3	3	3	3	3	3	3	3	1	1	1	1	1	1	1	1	4	2	4	3	2
210	2	1	1	1	1	1	3	1	2	4	3	2	5	2	2.75	3	1	3	3	3	3	4	3	3	3	3	3	3	3	3	3	3	3	3	3	2.95	0	0	0	1	0	0	0	0.142857	2	2	2	2	2
212	2	2	2	2	2	1	6	1	4	6	3	1	5	1	3.375	3	1	2	5	4	3	4	3	5	5	3	3	4	4	3	4	5	3	4	5	3.65	1	2	2	0	0	2	2	1.28571	2	2	3	2	3
214	2	1	3	1	2	1	4	2	2	2	3	2	1	2	2.25	3	1	3	3	3	3	3	3	3	3	3	3	3	3	3	3	3	3	3	3	2.9	2	2	2	2	2	2	2	2	3	3	3	3	3
215	1	1	1	1	1	1	2	2	3	5	2	2	2	1	2.375	4	1	4	2	1	5	3	5	2	3	4	2	4	2	3	2	2	4	2	2	2.85	0	0	0	0	0	2	0	0.285714	3	2	4	4	3
216	1	1	1	1	2	1	3	1	1	5	5	2	2	1	2.5	3	1	4	2	1	5	2	5	1	3	4	2	5	3	4	1	2	4	3	1	2.8	0	0	0	0	0	0	0	0	3	4	4	4	4
217	1	2	1	3	1	2	1	1	1	7	1	1	1	1	1.75	5	1	3	2	1	5	3	3	2	3	5	3	3	3	3	3	3	3	3	3	3	0	0	0	0	0	0	0	0	2	4	4	4	1
218	1	2	1	1	1	1	3	1	5	4	1	2	1	1	2.25	3	3	2	4	4	3	3	3	3	4	3	3	3	3	3	3	4	3	4	4	3.25	0	0	0	0	0	0	0	0	4	2	4	4	4
219	1	2	2	1	1	1	3	2	3	4	3	3	3	3	3	3	4	2	3	3	3	3	3	3	3	3	3	2	3	3	3	3	3	3	3	2.95	1	1	1	1	1	1	1	1	2	2	2	2	2
221	1	2	1	1	2	2	3	2	4	4	3	3	3	2	3	3	2	4	2	3	3	2	3	2	4	4	2	4	3	3	3	2	3	3	2	2.85	1	1	1	1	1	1	1	1	3	3	3	3	3
222	2	2	1	1	2	2	5	3	3	4	4	3	3	3	3.5	2	3	3	4	4	3	3	3	3	2	3	3	3	4	3	4	4	3	2	3	3.1	1	1	2	1	2	2	1	1.42857	2	2	3	3	3
223	2	2	1	1	2	1	4	1	1	1	1	1	1	1	1.375	3	1	3	1	3	3	2	3	3	2	4	3	4	4	4	3	2	2	2	2	2.7	0	0	0	0	0	0	0	0	3	3	3	3	3
224	2	2	2	1	1	2	3	1	3	4	3	3	2	3	2.75	4	2	3	2	4	3	2	3	3	4	3	2	4	4	3	4	3	3	2	3	3.05	1	1	1	1	1	2	1	1.14286	3	4	3	3	3
225	2	1	2	2	1	1	7	1	1	7	2	5	2	1	3.25	1	1	1	5	5	3	5	2	4	5	2	4	3	5	1	4	5	2	5	5	3.4	0	0	0	0	0	0	0	0	1	4	4	2	2
226	2	1	1	1	2	2	2	1	1	5	2	1	1	2	1.875	4	2	4	1	2	4	3	4	1	1	4	2	4	2	4	1	2	3	1	1	2.5	1	1	0	1	1	1	0	0.714286	3	3	3	3	3
227	2	1	1	1	2	2	3	3	2	4	2	3	2	2	2.625	3	2	2	3	2	2	3	2	3	3	2	4	3	4	2	3	3	3	3	3	2.75	1	1	1	1	1	1	2	1.14286	2	1	2	2	2
228	2	1	1	1	1	1	4	1	3	4	3	2	1	1	2.375	3	2	3	2	3	3	3	3	2	2	3	2	3	4	3	3	4	3	3	3	2.85	0	0	0	0	0	0	0	0	2	2	4	3	4
229	2	1	1	1	1	1	4	1	1	6	2	1	1	1	2.125	4	3	3	3	2	4	4	2	3	2	3	2	2	3	4	2	3	3	2	2	2.8	1	1	1	1	1	1	1	1	2	4	4	4	3
230	1	1	2	2	2	1	5	6	4	6	6	6	4	4	5.125	3	2	2	4	4	3	5	3	3	2	3	3	3	4	3	4	4	3	3	5	3.3	2	1	2	3	3	3	3	2.42857	4	2	3	2	2
231	1	2	1	1	1	1	4	2	2	3	4	3	3	3	3	3	3	3	3	3	3	3	3	3	3	3	3	3	3	3	3	3	3	3	3	3	0	0	0	0	0	0	0	0	2	2	3	2	3
232	1	2	2	1	1	1	4	3	4	5	3	3	5	1	3.5	3	2	4	3	4	4	3	4	2	3	4	4	4	4	4	4	3	3	3	4	3.45	1	0	1	1	0	0	1	0.571429	2	2	2	2	3
233	2	1	2	1	1	1	3	2	1	5	3	2	1	1	2.25	3	2	2	4	4	3	4	2	3	3	3	2	4	5	3	2	3	2	3	3	3	1	1	1	1	1	1	1	1	2	4	3	3	2
234	1	2	2	1	2	1	3	2	2	6	2	2	2	2	2.625	4	2	4	2	2	4	3	4	2	2	4	2	4	2	4	2	2	4	2	2	2.85	1	1	1	1	1	1	1	1	2	2	2	2	2
235	1	2	1	1	2	2	5	2	4	6	5	3	5	2	4	4	1	4	3	4	5	4	4	3	2	4	1	4	4	3	2	4	4	2	2	3.2	1	1	1	1	1	1	1	1	3	2	3	4	3
236	1	2	2	1	1	1	1	4	5	5	3	2	2	3	3.125	3	3	3	3	3	3	4	2	4	3	3	3	2	3	2	4	4	2	4	5	3.15	2	2	2	2	1	2	2	1.85714	1	3	2	4	3
237	2	2	1	1	2	1	3	1	5	5	2	1	1	1	2.375	4	3	4	2	3	3	2	3	2	3	4	3	3	4	4	2	3	3	3	3	3.05	0	0	0	0	0	0	0	0	3	2	4	4	4
238	2	2	1	1	2	2	5	2	5	5	3	5	4	4	4.125	3	2	3	3	3	4	4	3	3	2	3	2	3	3	3	3	3	3	3	3	2.95	1	1	1	1	1	1	1	1	3	3	3	3	3
239	2	2	3	3	2	2	5	5	4	6	5	2	1	1	3.625	2	3	3	4	4	4	2	2	1	1	4	1	3	4	4	2	1	5	3	3	2.8	2	2	1	1	0	1	1	1.14286	3	2	3	3	3
240	2	2	1	2	2	2	1	1	7	7	1	1	7	1	3.25	1	5	1	5	5	1	5	1	5	5	1	5	1	5	1	5	5	1	5	5	3.4	0	0	0	0	0	0	0	0	1	1	1	1	1
241	1	1	3	1	1	2	6	2	2	4	7	5	3	1	3.75	3	3	2	4	4	4	3	3	4	5	3	1	4	5	3	4	4	3	5	5	3.6	1	0	1	0	0	0	0	0.285714	2	2	3	3	4
243	2	1	1	1	2	1	3	3	1	4	3	3	2	2	2.625	3	1	2	2	2	4	3	2	1	3	2	1	3	4	3	3	3	3	2	3	2.5	1	0	1	1	0	0	0	0.428571	3	4	3	3	3
244	1	2	1	1	1	1	5	1	1	6	1	6	1	1	2.75	3	2	2	2	2	4	2	1	1	2	3	2	5	4	3	1	2	3	3	4	2.55	0	0	0	0	0	0	0	0	2	2	4	3	3
245	2	2	2	1	2	2	5	5	6	4	5	5	4	3	4.625	4	1	3	3	3	3	3	2	3	2	2	4	4	3	3	3	3	3	2	3	2.85	2	2	2	2	1	2	2	1.85714	2	3	2	2	3
247	2	2	1	1	2	1	5	5	5	5	5	5	5	5	5	2	3	2	3	3	3	3	3	3	3	3	3	3	3	3	3	3	3	3	3	2.9	0	0	0	0	0	0	0	0	2	2	2	2	2
248	1	2	1	1	2	2	4	2	4	4	5	4	2	2	3.375	3	2	2	3	3	3	3	3	2	4	2	2	4	3	3	2	2	3	4	3	2.8	1	1	1	1	1	1	1	1	2	3	3	3	3
249	2	1	1	1	2	2	4	2	4	5	4	4	3	3	3.625	3	3	3	3	3	3	3	3	3	3	3	3	3	3	3	3	3	3	3	3	3	2	2	2	2	1	2	2	1.85714	2	2	2	3	2
250	2	2	1	1	2	1	1	1	1	1	1	1	1	1	1	4	1	3	1	1	4	1	3	1	1	4	1	4	3	3	1	1	4	2	2	2.25	0	0	0	0	0	0	0	0	3	3	3	3	3
251	1	2	1	1	2	2	2	1	1	1	1	1	1	1	1.125	3	2	2	4	4	3	2	1	3	3	4	2	3	3	4	2	4	2	3	4	2.9	1	1	2	1	0	1	2	1.14286	4	2	3	4	3
252	1	1	2	1	2	2	1	1	1	1	1	1	1	1	1	3	2	4	2	3	5	1	4	2	4	4	2	4	4	4	4	4	5	5	4	3.5	1	1	1	1	1	1	1	1	3	2	4	2	4
254	2	2	1	1	2	1	1	1	1	1	1	1	1	1	1	4	1	3	2	1	5	3	3	2	2	4	1	5	3	3	1	1	3	1	1	2.45	1	1	1	1	1	1	1	1	2	4	4	2	3
255	2	2	1	1	1	2	3	3	3	3	3	3	3	3	3	4	2	4	2	2	4	3	4	2	2	4	2	4	2	4	2	2	4	2	2	2.85	1	0	0	0	0	1	0	0.285714	3	4	4	4	4
256	1	2	2	1	1	1	4	3	4	6	5	3	4	4	4.125	2	1	4	4	4	2	4	3	4	2	3	1	4	5	2	3	3	3	3	3	3	2	1	1	1	1	1	1	1.14286	2	4	3	4	3
257	2	2	1	1	2	1	2	1	2	2	1	1	1	1	1.375	4	1	3	3	2	2	3	3	2	2	4	1	4	2	3	1	2	4	2	2	2.5	1	1	0	0	1	1	1	0.714286	3	2	3	2	3
258	2	1	1	1	1	1	3	1	1	4	2	2	4	1	2.25	4	1	5	1	1	5	3	5	1	1	5	3	4	2	5	1	2	5	2	1	2.85	1	1	0	0	0	0	0	0.285714	2	3	4	4	4
259	1	1	2	1	1	1	5	3	1	1	1	7	1	3	2.75	3	1	3	5	3	4	4	4	3	3	3	3	3	3	3	3	3	3	3	3	3.15	0	0	1	1	0	1	0	0.428571	3	3	3	3	3
260	2	2	1	1	1	1	2	1	2	2	1	1	1	1	1.375	3	1	3	1	2	2	2	3	2	1	3	1	3	2	1	1	1	4	1	1	1.9	1	1	1	1	1	1	1	1	2	2	3	3	2
262	2	1	4	1	1	1	4	3	2	6	5	2	1	2	3.125	4	2	4	3	2	4	3	4	2	2	4	1	5	3	5	2	2	3	2	2	2.95	0	0	0	0	0	0	0	0	3	3	4	4	4
263	1	1	1	1	1	2	4	4	4	4	4	4	4	4	4	3	3	3	3	3	4	2	4	2	4	3	2	3	3	3	3	3	3	3	3	3	1	1	1	0	1	1	1	0.857143	2	2	2	2	2
264	2	1	3	1	1	1	3	2	3	4	3	2	1	2	2.5	3	2	3	3	4	3	3	3	3	4	3	2	3	4	3	3	4	3	4	3	3.15	1	0	1	0	0	1	1	0.571429	4	3	3	3	3
265	1	2	1	2	1	2	4	3	5	5	3	3	3	3	3.625	4	2	3	3	3	3	3	3	3	3	3	2	3	3	2	2	3	3	2	2	2.75	1	1	1	1	1	1	1	1	3	3	3	3	3
266	2	1	1	1	2	2	1	1	1	1	1	1	1	1	1	5	5	5	5	5	5	5	5	1	1	1	1	5	5	5	5	5	5	1	1	3.8	0	0	0	0	0	0	0	0	4	4	4	4	4
267	1	2	1	1	1	2	1	1	1	3	1	1	1	1	1.25	4	1	3	4	3	4	2	2	2	4	4	2	3	4	4	5	3	3	4	3	3.2	0	0	0	0	0	0	0	0	4	2	3	3	4
268	1	2	1	2	2	1	5	1	2	1	1	1	1	1	1.625	2	4	3	2	5	4	2	3	5	5	4	2	2	5	5	5	4	2	4	4	3.6	0	0	1	0	0	1	0	0.285714	2	2	3	1	4
269	2	2	4	1	1	2	7	7	4	7	7	1	6	6	5.625	3	2	3	2	4	4	5	3	3	3	5	5	4	3	5	4	4	4	2	3	3.55	2	2	1	1	1	1	1	1.28571	2	2	2	2	2
270	1	1	1	1	2	1	1	1	1	4	1	1	1	1	1.375	5	1	5	1	1	5	3	5	1	1	5	1	5	1	5	1	5	5	1	1	2.9	0	0	0	0	0	0	0	0	4	4	4	4	4
271	2	1	1	1	1	1	2	3	3	4	2	2	2	2	2.5	4	2	4	3	3	4	4	3	3	3	4	2	4	3	3	3	3	3	3	3	3.2	2	2	2	2	2	2	2	2	3	3	3	3	3
272	1	1	1	1	1	2	1	1	1	4	1	7	1	7	2.875	3	5	3	3	3	3	2	3	3	3	3	3	3	3	3	3	3	3	3	3	3.05	1	1	1	1	1	1	1	1	2	2	2	2	2
273	2	1	1	1	2	2	7	7	7	7	4	4	4	4	5.5	3	3	3	3	3	3	3	3	3	3	3	3	3	3	3	3	3	3	3	3	3	1	1	1	1	1	1	1	1	2	2	2	2	2
276	1	1	1	1	2	1	4	2	2	3	3	3	1	2	2.5	3	2	3	2	2	4	3	3	2	2	4	2	4	3	4	2	3	3	3	2	2.8	1	1	2	1	1	1	1	1.14286	3	2	2	3	2
277	2	1	1	1	1	1	3	2	2	2	2	2	2	1	2	4	1	3	3	3	3	3	3	3	3	3	3	3	3	3	3	3	3	3	3	2.95	1	1	1	1	0	1	1	0.857143	3	3	2	2	2
278	2	2	1	1	1	1	3	3	3	4	4	4	3	3	3.375	3	1	2	2	3	3	3	4	2	3	4	2	3	2	2	2	3	4	2	2	2.6	1	1	1	1	1	1	1	1	3	3	3	3	3
279	2	2	1	1	2	2	2	1	1	4	3	2	2	2	2.125	3	2	3	3	3	4	4	4	3	2	4	3	3	3	3	2	2	3	2	3	2.95	1	1	1	1	1	1	1	1	3	4	4	4	4
280	2	2	2	1	2	2	2	3	3	3	3	3	3	3	2.875	3	1	3	3	4	3	3	3	3	3	3	3	3	3	3	3	3	3	3	3	2.95	2	2	2	2	2	2	2	2	2	3	3	3	3
281	1	2	1	1	1	2	3	2	1	4	3	2	2	2	2.375	4	1	3	2	2	4	4	3	2	3	3	2	4	2	3	2	2	3	2	2	2.65	1	1	1	0	0	1	0	0.571429	3	3	3	3	3
282	2	1	3	2	2	1	6	6	6	6	6	7	7	4	6	4	3	4	4	4	5	4	4	4	3	5	3	4	4	5	3	4	2	3	4	3.8	2	3	2	2	2	2	2	2.14286	3	3	3	2	3
283	1	1	1	1	1	2	2	2	5	4	5	2	2	2	3	5	3	2	3	4	4	4	4	2	2	4	2	2	3	5	1	2	4	2	3	3.05	1	1	1	1	0	0	0	0.571429	2	4	4	3	1
284	1	1	1	1	2	1	2	2	3	1	1	4	1	1	1.875	3	2	3	3	3	3	3	3	3	3	3	3	3	3	3	3	3	3	3	3	2.95	1	1	1	1	1	1	1	1	2	2	2	2	2
285	2	1	1	1	2	1	4	4	4	6	3	3	1	4	3.625	3	3	3	3	3	3	3	3	3	2	3	2	4	3	2	3	3	3	3	3	2.9	1	1	1	1	1	1	1	1	2	3	3	2	4
286	1	2	1	1	2	1	4	2	4	5	3	2	2	2	3	4	2	3	2	3	4	3	3	2	3	4	2	3	4	3	2	2	3	3	2	2.85	1	1	0	1	0	0	0	0.428571	2	1	4	3	2
287	2	2	3	1	2	1	2	2	4	5	2	3	1	1	2.5	4	1	4	2	2	4	4	4	1	2	5	1	5	4	4	3	2	4	3	2	3.05	0	0	0	0	0	0	0	0	3	3	3	3	3
288	2	2	1	1	1	2	4	4	4	4	4	4	4	4	4	3	3	3	3	3	3	3	3	2	2	2	2	2	2	2	2	2	3	3	3	2.55	1	1	1	1	1	1	1	1	3	3	3	3	3
289	2	1	1	1	2	1	4	3	4	4	5	5	5	5	4.375	5	1	5	5	5	4	2	4	2	2	3	2	4	3	2	2	2	4	2	2	3.05	0	0	0	0	0	0	0	0	2	3	3	3	3
290	2	2	1	1	1	1	1	1	2	4	1	1	1	1	1.5	5	2	3	2	2	4	2	4	1	1	4	2	4	2	4	2	2	4	3	2	2.75	0	0	0	0	0	0	0	0	2	3	3	2	2
291	2	1	1	1	2	1	6	1	6	6	6	2	5	1	4.125	3	1	2	3	2	4	4	3	1	2	4	2	3	4	3	4	4	3	2	2	2.8	1	0	1	0	1	1	1	0.714286	3	4	3	3	3
292	2	1	1	1	1	1	1	1	4	2	2	1	1	1	1.625	3	2	3	3	2	4	4	3	2	3	4	1	2	4	3	2	5	3	2	3	2.9	0	0	0	0	0	0	0	0	1	4	4	2	4
293	2	1	1	2	2	1	3	1	1	1	1	1	2	1	1.375	2	1	1	1	2	4	2	2	2	4	3	2	2	4	2	3	3	2	3	2	2.35	0	0	0	0	0	0	0	0	4	3	3	3	4
294	2	2	1	1	2	2	4	4	7	7	5	5	4	3	4.875	4	1	3	3	3	3	4	3	3	4	4	4	3	4	3	3	5	3	3	4	3.35	2	2	2	2	1	2	0	1.57143	1	4	4	4	3
295	2	2	1	1	2	1	3	1	1	3	3	3	1	4	2.375	2	1	2	1	3	2	2	2	3	3	3	3	3	4	4	2	3	3	2	2	2.5	1	1	1	1	1	1	1	1	2	4	3	4	4
296	1	2	3	1	1	2	1	1	1	7	1	1	1	1	1.75	3	1	1	3	3	3	4	1	3	4	3	3	3	4	3	4	3	3	3	3	2.9	1	1	0	0	0	1	0	0.428571	2	4	4	4	4
297	2	1	1	1	2	2	3	2	4	6	4	5	5	5	4.25	4	2	3	4	3	3	4	3	3	3	3	3	3	4	3	3	3	3	2	4	3.15	1	1	1	1	1	1	1	1	3	3	3	3	3
298	2	1	4	1	2	1	2	4	4	5	3	2	3	3	3.25	4	2	3	3	3	4	2	3	3	1	4	2	3	2	4	4	3	3	2	3	2.9	1	1	1	1	0	1	1	0.857143	2	3	3	3	3
299	1	1	1	1	2	1	2	2	1	3	2	2	1	1	1.75	4	2	4	1	4	3	2	4	1	4	4	2	5	2	3	2	3	4	2	2	2.9	0	0	0	0	0	0	0	0	3	3	3	3	4
300	2	2	1	1	2	1	3	3	2	5	4	5	3	3	3.5	2	3	2	3	3	3	3	2	3	4	3	3	2	4	4	4	3	4	4	3	3.1	1	1	1	1	1	1	1	1	2	2	3	3	3
301	2	2	1	1	2	1	5	1	1	2	2	4	1	1	2.125	3	3	3	3	3	3	3	3	3	3	3	3	3	3	3	3	3	3	3	3	3	0	0	0	0	0	1	0	0.142857	4	4	4	4	3
302	2	2	4	1	2	1	2	2	1	6	2	2	1	1	2.125	4	1	3	2	3	4	4	3	2	2	4	2	3	4	4	3	3	3	2	2	2.9	1	1	1	0	0	0	1	0.571429	3	4	4	4	4
303	2	2	1	1	2	1	4	1	1	5	4	1	3	3	2.75	2	3	3	2	3	3	3	2	3	3	4	3	4	4	4	3	3	3	3	3	3.05	1	0	0	0	0	0	0	0.142857	3	2	4	4	3
304	2	1	1	1	2	2	3	5	5	5	3	3	5	3	4	1	4	2	4	5	2	5	1	5	5	2	4	1	1	1	5	4	1	4	5	3.1	3	1	1	0	3	2	0	1.42857	1	1	1	1	1
305	1	1	4	1	1	2	3	4	3	3	3	3	3	3	3.125	4	3	4	2	3	3	3	3	3	3	3	3	3	3	2	3	3	3	3	3	3	1	0	1	0	0	1	0	0.428571	2	2	2	3	2
306	1	1	3	1	1	1	6	3	3	5	4	4	3	4	4	4	1	3	3	3	3	4	4	2	3	4	2	4	4	4	2	4	3	2	3	3.1	1	1	1	0	0	1	1	0.714286	2	2	3	2	3
308	2	2	3	1	2	1	6	6	6	6	6	6	6	6	6	3	3	3	3	3	3	3	3	3	3	3	3	3	3	3	3	3	3	3	3	3	2	2	2	2	2	2	2	2	3	3	3	3	3
309	1	2	3	1	2	2	3	3	3	3	3	3	3	3	3	3	3	3	3	3	3	3	3	3	3	3	3	3	3	3	3	3	3	3	3	3	2	2	2	2	1	1	1	1.57143	2	2	2	2	2
310	2	1	4	2	1	1	5	2	5	5	3	3	3	3	3.625	5	1	3	1	3	3	4	2	1	1	3	1	3	4	3	1	3	3	2	2	2.45	2	1	2	1	1	1	1	1.28571	3	3	3	3	4
311	2	2	4	2	2	1	4	1	3	4	3	2	3	1	2.625	4	1	3	2	2	3	3	3	1	1	3	2	3	3	3	2	2	3	2	2	2.4	1	1	1	1	1	1	1	1	2	2	2	2	3
312	2	2	3	1	1	1	2	2	2	7	2	2	6	1	3	3	2	2	3	2	4	4	3	2	2	4	2	4	4	3	2	2	3	4	2	2.85	1	1	1	1	1	1	1	1	4	4	4	4	4
313	1	2	1	1	2	1	5	4	3	5	4	3	3	4	3.875	4	2	3	2	2	4	3	4	2	2	4	4	4	4	4	2	2	3	2	3	3	1	1	1	1	1	1	1	1	3	4	4	4	3
314	2	2	1	1	2	2	4	3	4	4	4	3	4	4	3.75	4	3	3	3	3	3	3	3	3	3	3	3	3	3	3	3	3	3	3	3	3.05	1	1	1	1	1	1	1	1	3	3	3	3	3
316	1	2	3	3	2	2	1	1	1	1	1	1	1	1	1	5	1	3	3	3	5	4	4	3	3	4	2	4	2	3	2	3	3	3	2	3.1	0	0	0	0	0	0	0	0	2	3	3	3	3
317	2	1	1	1	2	2	3	2	1	2	1	1	1	1	1.5	3	1	3	4	4	3	5	3	2	2	1	3	4	4	3	3	5	2	5	3	3.15	1	1	1	1	1	1	1	1	2	1	3	3	2
318	1	2	3	1	2	2	7	4	6	7	7	7	7	7	6.5	2	3	3	3	5	4	3	2	3	5	3	3	1	5	3	5	4	3	3	4	3.35	2	2	2	2	1	1	1	1.57143	2	1	2	1	1
319	1	2	3	1	1	2	4	4	4	4	4	4	4	4	4	3	3	3	3	3	3	3	3	3	3	3	3	3	3	3	3	3	3	3	3	3	1	1	1	1	1	1	1	1	2	2	2	2	2
322	2	1	3	1	2	1	2	1	1	1	1	1	1	1	1.125	4	1	4	2	1	4	3	3	2	1	4	1	4	1	4	1	1	3	1	1	2.3	1	0	0	1	0	0	0	0.285714	3	4	3	3	3
323	2	2	2	1	2	1	4	4	4	4	3	4	3	3	3.625	3	2	2	4	3	3	3	3	3	3	3	3	3	3	3	3	3	3	3	3	2.95	1	1	1	1	1	1	1	1	2	3	3	3	3
324	2	2	2	1	1	1	4	2	2	6	2	2	2	2	2.75	4	2	3	2	3	4	4	3	2	2	3	3	4	4	3	2	3	3	3	2	2.95	1	1	0	0	0	1	0	0.428571	2	2	2	2	2
325	1	1	3	1	2	2	4	2	2	3	2	1	1	1	2	3	2	3	4	3	4	5	3	3	3	3	2	3	4	3	3	3	3	4	4	3.25	2	2	2	2	1	1	1	1.57143	2	2	3	2	3
326	2	1	2	1	1	1	1	1	1	4	2	1	1	1	1.5	3	1	2	3	1	1	1	1	1	1	1	1	1	1	1	1	1	1	1	1	1.25	0	0	0	0	0	0	0	0	1	1	1	1	1
327	2	2	2	1	2	1	4	4	2	1	3	4	2	4	3	3	3	2	3	3	2	3	3	3	3	3	3	3	3	2	3	3	3	3	3	2.85	1	1	1	1	1	1	0	0.857143	2	2	2	2	2
328	2	1	2	1	1	1	4	2	3	4	4	3	3	3	3.25	3	2	3	3	3	2	4	3	3	3	3	3	3	3	3	3	3	3	3	3	2.95	1	1	1	1	1	1	1	1	3	3	3	3	3
329	2	2	3	1	2	1	4	1	2	2	2	2	2	1	2	3	1	3	1	4	4	3	3	1	4	4	2	4	4	4	4	4	2	4	3	3.1	0	0	0	0	0	0	0	0	4	2	4	4	4
330	1	2	2	1	2	2	1	2	2	4	2	2	2	2	2.125	4	1	3	3	3	3	3	3	2	2	3	2	4	3	2	2	2	4	2	3	2.7	1	0	0	0	0	0	0	0.142857	3	3	4	4	3
332	1	2	4	1	2	2	3	2	6	5	2	3	2	1	3	4	2	3	3	3	3	3	3	3	3	3	3	3	3	3	3	3	3	3	3	3	0	0	0	0	0	0	0	0	2	3	2	3	2
333	1	1	1	1	2	1	1	1	1	7	1	1	1	1	1.75	5	5	5	4	4	4	2	1	4	1	5	2	1	1	5	5	2	5	1	5	3.35	0	0	0	0	0	0	0	0	4	4	4	4	4
334	2	2	4	2	2	2	5	4	3	5	3	3	3	3	3.625	2	3	2	4	4	3	4	2	3	4	3	3	3	3	5	4	4	3	4	4	3.35	2	2	2	2	2	2	2	2	3	1	2	2	2
335	2	1	1	1	2	1	2	1	1	7	2	1	1	1	2	3	2	3	4	4	3	4	2	3	2	4	2	3	2	3	2	4	3	2	4	2.95	0	0	1	1	0	1	0	0.428571	3	4	4	3	2
336	2	2	3	2	2	1	4	1	1	3	2	2	1	1	1.875	3	1	3	4	3	4	3	2	2	2	3	2	3	4	3	3	3	3	3	3	2.85	0	0	0	0	0	0	0	0	1	4	3	3	3
337	2	2	3	3	2	2	4	2	2	2	2	2	2	2	2.25	3	3	3	4	4	4	4	3	4	4	3	3	2	4	4	4	4	3	3	4	3.5	1	1	1	1	0	1	0	0.714286	2	2	3	3	4
338	2	2	2	1	2	1	4	2	4	3	3	3	3	2	3	3	3	3	3	3	4	4	4	3	3	4	2	3	4	3	2	3	4	3	4	3.25	0	0	0	0	0	0	0	0	2	4	4	4	4
339	2	2	1	1	2	2	4	1	1	4	2	1	1	1	1.875	3	2	2	3	3	3	2	2	2	2	3	2	4	4	3	4	3	2	3	2	2.7	1	1	0	0	1	0	0	0.428571	3	3	4	3	3
341	2	1	2	2	2	1	7	7	7	7	4	4	1	1	4.75	3	3	3	5	3	3	4	3	3	3	3	3	4	4	3	4	3	3	3	3	3.3	1	1	1	1	1	1	1	1	2	2	2	2	2
344	2	1	1	1	2	2	2	2	2	4	2	2	2	2	2.25	3	1	3	2	3	4	4	4	2	3	4	2	4	4	3	3	3	4	3	3	3.1	1	1	1	1	1	1	1	1	2	2	2	2	2
346	1	2	3	2	1	2	3	1	1	5	1	2	1	1	1.875	4	2	4	2	1	2	5	2	1	1	4	1	4	4	4	1	1	2	1	1	2.35	0	0	2	2	1	1	1	1	4	4	3	3	4
347	2	1	1	1	2	2	1	1	1	1	1	1	1	1	1	4	4	4	4	2	4	2	4	2	2	4	2	4	2	4	2	4	4	2	2	3.1	1	1	1	1	1	1	1	1	3	4	4	4	4
349	2	2	1	1	2	1	4	1	3	6	3	3	2	1	2.875	3	3	2	4	1	3	3	2	2	3	3	3	2	4	2	3	3	3	2	4	2.75	1	1	1	1	1	1	1	1	3	3	4	4	4
350	2	2	2	2	1	1	2	1	1	4	1	1	1	1	1.5	3	1	3	1	3	3	3	3	1	1	4	1	4	3	3	2	2	3	3	3	2.5	0	0	0	0	0	0	0	0	3	2	3	3	4
352	1	1	1	1	1	1	3	2	1	1	1	1	1	1	1.375	4	1	4	1	1	4	1	4	1	2	4	1	4	2	4	1	2	4	1	2	2.4	0	0	0	0	0	0	0	0	2	2	3	4	3
353	1	2	2	1	2	2	2	1	1	3	2	1	1	1	1.5	4	1	3	2	2	4	2	3	1	2	3	2	4	3	4	1	1	4	2	2	2.5	1	0	0	0	0	0	0	0.142857	2	3	3	4	2
354	2	1	2	1	1	1	7	3	1	4	1	1	1	1	2.375	4	1	3	1	4	1	2	1	1	4	5	2	5	4	5	5	4	2	4	5	3.15	2	2	3	1	0	2	0	1.42857	3	4	4	4	4
355	2	2	4	1	2	1	2	1	2	4	1	1	1	1	1.625	5	1	5	1	1	5	2	5	1	2	5	1	4	2	5	1	1	5	1	1	2.7	1	0	0	0	0	0	0	0.142857	3	3	3	3	4
356	2	2	4	2	2	1	3	4	3	3	5	4	3	3	3.5	2	3	3	3	3	2	2	2	2	3	3	2	3	3	3	3	3	2	3	3	2.65	1	1	1	2	1	1	2	1.28571	2	2	3	3	4
358	1	2	1	1	1	1	4	3	2	5	3	3	2	2	3	3	2	2	4	4	3	4	3	3	2	3	3	3	4	3	3	4	3	3	3	3.1	1	1	2	2	2	2	2	1.71429	3	3	3	3	3
360	2	2	1	1	2	1	5	3	2	2	5	5	4	5	3.875	4	2	3	2	2	2	2	3	2	2	4	4	4	2	2	2	2	3	2	2	2.55	2	2	1	1	1	2	1	1.42857	2	3	3	3	3
362	1	2	3	1	1	2	1	1	1	1	1	1	1	1	1	5	1	5	1	1	5	1	5	1	1	5	1	5	1	5	1	1	5	1	1	2.6	0	0	0	0	0	0	0	0	4	4	4	4	4
363	2	1	3	1	1	1	3	3	3	4	3	3	3	3	3.125	4	2	3	3	3	3	4	3	2	2	2	2	4	4	3	3	4	4	4	4	3.15	1	1	1	1	0	1	1	0.857143	3	3	3	3	3
364	2	1	1	2	1	2	3	1	1	1	4	3	2	1	2	4	1	4	1	2	5	2	4	1	2	5	4	5	5	5	1	1	4	1	1	2.9	1	1	1	1	1	1	1	1	3	3	3	3	3
365	2	2	4	2	1	1	5	7	7	7	1	2	2	2	4.125	5	3	3	4	4	2	2	4	2	4	4	2	4	4	4	5	4	4	2	2	3.4	1	0	0	0	0	0	0	0.142857	3	3	3	3	3
366	2	1	1	1	1	1	5	3	4	5	5	4	2	2	3.75	4	2	2	2	2	4	4	2	2	4	3	2	4	4	3	2	2	4	2	2	2.8	1	1	1	1	1	1	1	1	3	3	3	3	3
369	1	1	1	1	1	2	5	3	6	6	4	5	4	2	4.375	2	2	3	2	3	3	3	3	3	3	3	3	3	3	3	3	3	3	3	3	2.85	1	1	1	1	1	1	1	1	2	2	2	2	2
370	1	2	4	1	2	2	4	3	3	6	4	3	3	3	3.625	4	2	3	3	2	2	4	2	3	3	3	2	4	3	3	2	2	3	2	3	2.75	2	1	2	2	2	2	2	1.85714	3	3	2	2	3
371	2	1	4	1	2	1	2	5	1	2	2	3	1	1	2.125	4	2	2	2	2	2	2	2	2	2	4	2	4	4	4	2	4	4	1	4	2.75	1	1	1	1	0	2	0	0.857143	2	2	2	3	4
372	1	2	4	1	2	1	7	6	2	5	1	2	2	7	4	5	2	3	4	4	4	5	3	5	1	4	4	4	5	3	3	5	4	4	5	3.85	3	3	3	3	3	3	3	3	3	4	3	4	2
374	2	2	4	2	1	1	1	2	2	6	1	1	1	1	1.875	5	1	4	4	1	5	2	5	2	1	5	2	5	2	4	3	1	5	1	1	2.95	2	2	2	3	1	2	2	2	4	4	4	4	4
375	2	1	2	1	1	1	3	1	1	3	2	3	1	1	1.875	3	1	3	1	3	5	3	4	2	2	3	3	4	3	3	3	2	3	2	2	2.75	1	0	0	1	0	0	0	0.285714	4	3	4	4	4
377	1	1	1	1	1	2	1	1	2	4	4	4	4	1	2.625	4	4	3	3	3	3	3	3	3	3	4	2	4	4	3	3	2	2	2	2	3	0	0	1	1	2	2	2	1.14286	2	2	2	3	3
378	2	1	1	1	1	1	1	1	1	1	1	1	1	1	1	5	1	5	1	1	5	1	5	1	1	1	1	5	1	5	1	1	5	1	1	2.4	0	0	0	0	0	0	0	0	4	4	4	4	4
380	2	1	2	1	1	1	4	1	2	4	3	1	1	1	2.125	4	1	3	3	3	4	3	2	2	2	3	2	3	4	4	3	3	3	3	2	2.85	1	1	1	1	0	1	0	0.714286	3	3	3	3	3
382	2	2	2	1	2	1	2	2	2	2	1	1	1	1	1.5	4	2	3	2	2	3	2	3	2	2	4	2	4	3	3	2	2	4	3	2	2.7	1	1	1	0	0	0	0	0.428571	2	2	2	2	2
383	1	2	3	1	2	1	6	5	5	6	6	6	6	6	5.75	3	4	3	4	3	4	4	3	4	3	3	4	4	3	4	3	4	4	3	3	3.5	3	2	3	2	2	2	3	2.42857	3	3	3	2	3
385	1	1	1	1	2	1	2	2	1	1	1	1	1	1	1.25	3	2	3	2	2	3	3	3	2	3	4	3	3	3	3	3	2	3	3	3	2.8	0	0	0	0	0	1	0	0.142857	3	3	2	3	2
386	1	2	3	1	1	1	2	1	2	3	1	5	2	7	2.875	4	3	2	4	2	5	3	2	2	3	4	1	4	3	4	1	3	3	3	3	2.95	0	1	1	0	0	0	0	0.285714	1	2	3	1	3
387	2	2	3	1	2	1	2	2	1	1	1	2	1	1	1.375	3	2	3	4	3	3	4	2	2	3	4	3	3	4	3	3	3	2	2	3	2.95	1	1	1	1	1	1	1	1	1	2	3	2	2
391	2	2	3	2	1	2	3	2	1	3	1	1	1	1	1.625	3	3	3	4	4	4	4	2	3	3	3	3	3	4	3	3	4	3	3	3	3.25	1	0	0	1	0	0	0	0.285714	2	2	2	2	2
392	2	1	3	2	2	1	1	1	1	2	1	1	1	1	1.125	4	1	4	1	1	4	3	2	1	1	4	2	5	2	5	1	1	3	2	1	2.4	1	1	1	1	0	1	0	0.714286	4	4	4	4	4
396	1	1	4	1	1	1	3	2	6	3	1	2	1	2	2.5	2	3	2	3	4	2	4	2	3	4	2	4	3	5	5	4	5	2	4	3	3.3	0	1	2	1	0	1	0	0.714286	3	4	2	3	4
397	1	1	3	1	2	1	2	2	1	1	1	1	1	1	1.25	3	2	2	4	3	3	4	4	3	2	2	4	3	4	2	2	4	2	2	2	2.85	1	1	2	1	0	1	1	1	2	3	3	3	1
398	2	2	3	1	2	1	1	1	1	5	1	1	1	1	1.5	4	3	3	2	3	3	3	3	3	4	3	4	3	3	3	3	3	3	3	4	3.15	1	1	1	1	1	1	1	1	2	2	2	2	2
400	1	2	1	1	2	2	2	2	1	1	2	1	4	2	1.875	4	2	4	2	3	5	4	4	3	4	4	1	4	3	4	3	3	4	3	3	3.35	0	0	0	0	0	1	0	0.142857	2	2	2	4	3
402	2	1	2	1	2	2	4	1	7	7	4	6	1	1	3.875	3	3	3	3	3	3	3	3	3	3	3	3	3	3	3	3	3	3	3	3	3	1	1	1	1	1	1	1	1	2	2	2	2	2
404	1	1	1	1	1	1	7	7	7	5	6	6	7	7	6.5	4	2	4	4	2	2	2	4	2	2	4	4	5	4	3	3	2	4	2	4	3.15	0	0	0	0	0	0	0	0	3	3	4	4	3
405	2	1	3	2	1	1	1	1	1	1	1	1	1	1	1	4	1	4	1	1	4	3	5	1	1	5	2	4	4	4	1	1	5	1	1	2.65	0	0	0	0	0	0	0	0	1	3	4	4	4
406	2	2	1	1	1	1	4	5	2	1	6	5	1	1	3.125	3	2	2	3	3	3	3	3	3	3	3	3	3	3	3	3	3	3	3	3	2.9	2	2	2	2	1	2	1	1.71429	2	3	1	1	1
407	2	1	2	1	2	2	4	4	4	4	4	4	4	4	4	3	1	2	2	3	3	3	3	1	2	5	3	5	5	5	3	2	3	2	3	2.95	3	2	2	2	1	1	1	1.71429	4	4	4	4	4
408	1	1	1	1	2	1	1	1	1	7	1	4	1	1	2.125	3	1	3	1	2	2	4	3	3	3	3	3	3	3	3	3	3	3	3	3	2.75	1	1	1	1	1	1	1	1	2	1	1	3	1
409	2	1	3	2	2	1	4	2	4	3	5	5	3	4	3.75	3	3	3	3	3	3	3	3	3	3	3	3	3	3	3	3	3	3	3	3	3	1	1	1	1	1	1	1	1	2	2	2	2	2
410	1	1	3	1	2	1	4	4	4	2	2	2	2	2	2.75	2	2	2	2	3	3	2	3	2	2	2	2	2	2	3	3	3	3	3	3	2.45	1	1	1	1	1	1	1	1	2	2	2	2	2
411	2	1	2	2	1	1	3	3	1	5	3	3	5	1	3	4	1	4	3	4	4	4	3	2	2	4	2	4	4	2	2	4	4	2	4	3.15	1	1	1	0	0	0	1	0.571429	3	4	4	4	4
412	1	1	1	1	2	1	2	2	2	3	2	2	2	2	2.125	3	2	4	2	2	3	3	4	2	2	4	3	3	3	4	2	2	4	2	2	2.8	1	1	1	1	1	1	1	1	3	3	3	3	3
413	2	2	1	1	2	1	3	1	1	5	4	1	1	1	2.125	5	1	3	1	1	5	2	3	1	1	5	1	3	2	3	1	1	5	1	2	2.35	1	1	1	0	0	1	1	0.714286	4	2	4	4	4
414	1	2	3	1	2	2	3	1	5	1	1	1	1	1	1.75	3	1	2	2	2	3	4	3	2	2	2	2	3	4	2	2	2	3	2	3	2.45	1	2	2	2	2	1	2	1.71429	2	2	2	2	2
415	1	2	2	1	1	1	1	1	1	1	2	2	2	2	1.5	2	2	2	2	2	3	2	2	2	2	1	3	2	3	2	3	2	3	2	3	2.25	1	2	1	1	1	2	1	1.28571	2	3	3	2	2
417	2	1	2	1	2	1	6	5	3	7	6	6	5	2	5	4	3	3	4	4	4	5	3	4	2	3	4	4	5	3	2	4	2	3	4	3.5	2	2	3	2	2	2	2	2.14286	3	2	2	1	2
418	2	1	2	1	1	2	2	2	2	5	3	2	2	2	2.5	4	1	3	3	2	4	3	4	1	1	3	2	3	3	2	2	2	4	2	2	2.55	0	1	1	1	1	1	1	0.857143	4	4	4	4	4
419	2	1	1	2	2	1	1	1	1	4	1	1	1	1	1.375	4	1	3	1	2	2	3	3	1	2	1	1	2	3	2	3	2	3	2	1	2.1	1	0	0	0	0	0	0	0.142857	3	3	3	3	3
421	1	1	1	2	1	2	3	1	3	1	1	2	1	1	1.625	3	5	2	3	3	4	4	2	4	4	5	1	1	2	4	4	4	4	2	2	3.15	1	1	1	1	1	1	1	1	3	3	4	3	2
422	1	2	2	1	2	1	1	1	3	5	4	4	4	4	3.25	3	3	3	3	3	3	3	3	3	3	3	3	3	3	3	3	3	3	3	3	3	0	0	0	0	0	0	0	0	2	2	2	2	2
423	2	1	3	2	2	1	2	1	1	3	5	3	3	2	2.5	4	5	3	2	2	4	2	3	4	4	5	2	2	5	5	3	5	3	3	3	3.45	1	2	1	1	1	1	1	1.14286	2	3	2	2	2
424	1	1	1	1	1	1	1	1	1	1	1	1	1	1	1	5	1	5	1	1	5	1	5	1	1	5	1	5	1	5	1	1	5	1	1	2.6	0	0	0	0	0	0	0	0	1	4	4	4	4
425	2	1	3	2	2	1	4	4	3	2	2	2	2	2	2.625	3	3	3	4	2	2	4	2	3	2	3	4	2	3	3	3	3	2	4	3	2.9	2	2	2	1	1	2	2	1.71429	3	4	2	2	2
427	2	1	2	1	2	1	2	1	1	2	1	1	1	2	1.375	4	2	3	3	3	5	3	4	2	2	3	2	3	4	3	3	3	3	3	3	3.05	1	0	1	0	0	0	0	0.285714	2	3	4	3	4
428	2	1	3	1	1	2	6	6	6	6	6	6	6	6	6	4	4	4	4	4	4	4	4	4	3	4	3	4	4	4	4	4	4	2	4	3.8	3	3	3	3	2	2	2	2.57143	3	4	3	3	4
429	2	1	3	2	2	1	6	6	6	7	4	4	4	4	5.125	3	3	3	3	3	3	3	3	3	3	3	3	3	3	3	3	3	3	3	3	3	1	1	1	1	1	1	1	1	2	2	2	2	2
430	2	2	3	3	1	1	4	5	6	5	3	5	4	3	4.375	4	2	2	5	5	3	5	2	3	3	3	4	3	4	3	3	4	3	2	4	3.35	2	2	2	1	1	1	1	1.42857	3	3	3	3	3
431	1	1	3	1	1	1	2	1	1	1	1	1	1	1	1.125	3	2	3	2	2	2	2	3	1	2	2	2	2	2	2	2	2	2	2	2	2.1	1	1	1	1	1	1	1	1	3	3	3	3	3
434	1	2	1	1	2	1	1	1	1	4	1	1	1	1	1.375	3	1	4	2	2	4	3	3	2	3	3	2	3	3	3	2	2	2	2	2	2.55	1	1	1	1	1	1	1	1	3	3	3	3	3
435	1	2	1	1	1	2	2	2	2	2	2	2	2	2	2	4	2	3	2	2	4	4	3	2	2	4	2	5	4	4	3	4	4	3	3	3.2	1	1	1	1	1	1	2	1.14286	2	2	2	2	2
436	1	2	1	1	2	2	1	1	1	1	1	1	1	1	1	3	1	3	1	1	3	1	3	1	1	3	1	3	1	1	1	1	3	1	1	1.7	0	0	0	0	0	0	0	0	1	1	3	3	2
437	2	1	1	1	2	1	4	2	2	2	3	2	2	2	2.375	4	1	4	1	3	4	3	3	2	3	4	2	4	3	4	1	1	4	3	2	2.8	1	1	1	1	1	1	1	1	4	4	4	4	4
438	2	1	1	1	2	1	5	3	2	5	5	4	3	2	3.625	4	2	3	4	3	4	5	3	3	2	3	2	3	4	3	3	4	3	3	3	3.2	2	1	1	1	1	1	1	1.14286	3	3	2	3	3
439	2	2	1	1	2	1	3	1	1	1	1	2	1	1	1.375	4	1	3	4	4	4	4	4	2	2	3	2	4	4	2	2	4	2	4	2	3.05	1	0	0	0	0	0	0	0.142857	3	4	3	3	3
440	2	2	1	1	2	1	2	1	1	3	1	1	1	1	1.375	3	2	3	2	3	4	3	3	2	2	3	1	4	3	3	2	3	3	2	3	2.7	0	0	0	0	0	0	0	0	3	3	3	3	4
441	2	2	1	1	2	1	6	4	5	5	6	6	4	3	4.875	2	3	2	4	2	3	3	3	3	4	3	2	2	4	3	3	3	2	4	3	2.9	1	1	1	1	1	1	1	1	3	2	3	3	3
443	2	1	1	1	1	1	4	3	4	5	4	3	3	4	3.75	3	3	3	3	3	4	4	3	3	3	3	3	3	4	3	2	3	3	2	3	3.05	1	1	0	1	0	0	0	0.428571	3	2	3	4	2
444	2	2	1	1	2	1	5	2	2	5	3	2	2	2	2.875	4	1	4	4	2	1	4	3	3	3	4	4	3	3	4	4	2	4	2	4	3.15	1	1	0	0	1	1	1	0.714286	4	4	3	3	2
447	1	1	1	1	1	1	1	1	1	1	1	1	1	1	1	4	2	3	2	2	4	3	3	3	3	3	2	2	3	3	3	3	4	3	3	2.9	1	1	1	1	1	1	1	1	3	3	3	3	3
448	2	1	1	1	1	1	3	1	1	1	1	2	1	3	1.625	3	2	3	2	3	4	4	4	3	3	4	2	5	4	4	1	3	4	3	3	3.2	0	0	0	0	0	0	0	0	3	2	3	3	2
449	2	2	2	1	2	1	4	3	1	7	1	1	1	1	2.375	4	1	3	3	3	3	2	4	2	2	2	2	3	4	4	4	2	4	2	2	2.8	1	1	1	1	1	1	1	1	3	4	3	3	2
450	1	1	1	1	2	2	2	2	2	3	2	2	2	2	2.125	3	2	3	3	4	3	3	2	2	4	3	3	3	5	3	4	4	3	3	3	3.15	2	2	2	1	2	2	1	1.71429	4	3	2	3	3
452	1	2	1	1	2	2	2	1	1	7	3	2	1	1	2.25	4	2	4	2	2	4	3	3	2	2	4	2	5	2	4	2	2	4	1	1	2.75	0	0	0	0	0	0	0	0	2	2	2	2	3
454	2	2	4	1	1	1	3	1	7	7	7	1	1	1	3.5	5	1	4	1	1	1	5	3	1	1	4	1	4	2	3	4	4	3	4	3	2.75	1	1	1	1	1	1	1	1	2	4	4	4	2
455	2	2	3	1	2	1	1	1	1	1	1	1	1	1	1	4	1	3	1	3	4	2	3	1	3	3	1	4	4	3	1	2	3	2	1	2.45	1	0	0	0	0	0	0	0.142857	3	3	3	3	3
456	1	2	3	2	2	1	5	4	4	5	4	4	4	4	4.25	4	4	4	4	4	4	4	4	4	4	4	4	4	4	4	4	5	5	5	5	4.2	2	2	2	2	1	1	1	1.57143	3	3	3	3	2
457	2	2	1	1	2	1	4	1	1	7	3	1	1	1	2.375	3	2	3	3	3	3	3	3	3	3	3	3	3	3	3	3	3	3	3	3	2.95	0	0	0	0	0	0	0	0	3	3	3	3	4
458	1	1	2	2	1	1	6	5	5	6	3	6	5	2	4.75	3	1	2	2	2	3	3	2	3	2	3	1	3	4	3	2	3	4	2	3	2.55	2	1	1	1	1	1	1	1.14286	2	2	2	2	2
460	2	2	3	1	2	1	3	3	4	3	2	4	3	3	3.125	4	2	3	3	3	3	3	3	3	3	3	3	3	3	3	3	3	3	3	3	3	1	1	1	1	1	1	1	1	2	4	3	4	3
461	2	1	2	3	2	1	6	6	4	6	5	4	3	3	4.625	2	3	2	5	4	2	5	2	3	3	2	4	2	4	1	4	4	2	3	4	3.05	2	1	2	1	0	1	1	1.14286	2	3	2	2	3
462	1	1	1	1	1	2	3	2	2	4	2	2	2	2	2.375	4	1	3	2	2	2	2	4	2	2	4	3	4	4	4	4	4	2	3	4	3	1	0	0	1	0	1	0	0.428571	4	4	4	4	4
463	2	1	1	1	2	1	4	2	4	4	6	5	2	5	4	2	1	3	3	3	3	3	3	3	4	3	4	4	4	3	4	4	4	2	3	3.15	1	1	1	1	1	1	1	1	2	4	4	4	4
465	1	2	4	1	2	2	1	1	1	4	1	1	1	1	1.375	4	1	4	2	1	4	4	4	1	2	5	2	5	2	4	1	1	3	2	2	2.7	0	0	2	1	0	0	1	0.571429	3	3	3	4	2
466	2	1	1	1	1	1	2	1	5	4	3	2	1	1	2.375	4	2	2	4	2	4	4	3	2	3	2	4	4	2	3	2	3	3	3	3	2.95	1	1	1	1	1	1	1	1	3	3	3	3	3
467	2	2	3	2	1	1	5	3	3	6	1	2	3	4	3.375	4	1	4	3	3	4	3	4	3	2	4	1	5	3	5	3	3	3	2	1	3.05	2	1	1	1	1	1	1	1.14286	4	3	4	3	3
468	2	1	1	1	1	1	2	1	3	2	1	2	1	1	1.625	4	1	2	1	1	4	2	2	1	1	4	1	5	3	2	1	1	4	1	3	2.2	1	0	0	1	0	1	0	0.428571	3	3	3	2	3
470	1	1	1	3	1	1	4	1	4	7	3	4	1	1	3.125	4	1	4	3	4	4	1	2	1	1	5	1	3	3	3	3	3	3	3	3	2.75	0	0	1	0	0	0	0	0.142857	4	4	4	4	4
471	1	1	1	1	1	2	3	2	2	4	3	3	1	1	2.375	5	1	4	1	1	5	3	5	1	1	5	1	5	2	4	1	1	4	1	2	2.65	0	0	0	0	0	0	0	0	4	3	3	3	3
472	1	2	2	1	2	1	3	3	5	3	3	3	3	3	3.25	4	4	4	4	2	3	3	3	2	3	3	2	4	2	3	3	3	4	3	3	3.1	0	0	0	0	0	0	0	0	2	3	2	2	3
474	2	1	2	1	2	1	5	3	3	5	4	4	3	3	3.75	3	3	3	3	3	4	4	3	3	2	4	3	3	4	4	2	2	2	4	3	3.1	1	1	1	1	1	1	1	1	3	3	3	3	3
475	2	2	2	1	2	1	4	1	4	2	5	2	2	4	3	3	2	3	2	3	3	2	3	3	3	4	3	4	3	3	3	3	3	2	2	2.85	1	1	1	1	1	1	1	1	2	3	4	3	3
479	1	2	2	1	2	2	1	4	1	4	2	4	2	1	2.375	2	3	3	3	4	4	4	3	3	4	4	1	3	3	4	4	3	3	4	2	3.2	1	0	0	0	0	0	0	0.142857	2	2	4	4	4
480	2	1	3	1	1	1	4	3	5	5	3	3	2	2	3.375	3	2	2	3	3	3	3	3	2	2	4	2	3	3	3	2	3	3	3	2	2.7	1	2	2	2	1	1	1	1.42857	3	3	3	3	3
481	2	2	2	1	2	2	1	1	1	1	1	1	1	1	1	4	1	4	1	1	4	1	4	1	1	4	1	4	3	4	2	4	4	1	1	2.5	0	0	0	0	1	0	1	0.285714	3	3	3	3	3
482	1	2	2	1	2	2	5	2	4	2	3	4	4	1	3.125	3	3	1	4	4	4	3	3	4	4	4	1	3	4	3	5	5	3	4	5	3.5	0	0	0	0	0	0	0	0	2	2	3	3	4
483	2	1	2	1	2	1	4	2	5	6	3	1	6	4	3.875	3	3	2	4	3	2	3	2	3	4	3	3	2	4	3	3	4	3	2	5	3.05	1	1	2	1	1	2	2	1.42857	4	4	2	2	2
484	2	2	2	3	2	2	6	2	4	3	2	2	1	6	3.25	3	1	1	4	4	3	2	2	1	4	3	2	3	3	3	3	2	3	2	4	2.65	1	2	2	1	0	1	1	1.14286	2	4	4	4	4
487	1	2	2	1	2	2	4	4	2	2	3	3	3	3	3	4	1	3	3	3	3	3	3	3	3	3	3	3	3	3	3	3	3	3	3	2.95	1	1	1	1	1	1	1	1	2	2	2	2	2
491	2	2	1	1	1	2	3	1	1	4	1	1	1	1	1.625	3	1	2	3	4	2	3	3	2	3	4	2	5	5	2	2	4	2	3	2	2.85	0	0	0	0	0	0	0	0	2	1	4	3	3
493	1	2	1	1	1	2	7	5	6	7	6	4	5	3	5.375	5	5	5	5	3	5	5	3	3	3	3	3	3	3	3	3	3	3	3	3	3.6	1	2	1	1	0	1	2	1.14286	3	3	3	3	3
494	2	1	1	1	2	1	3	2	2	5	2	4	2	2	2.75	4	2	2	4	4	4	4	2	2	2	4	2	3	4	4	2	4	3	2	4	3.1	1	1	2	1	0	0	1	0.857143	3	4	4	3	3
496	2	2	1	1	2	2	1	1	1	1	1	1	1	1	1	5	1	5	1	1	5	1	1	5	1	5	1	5	1	1	1	5	1	5	5	2.8	2	1	2	1	2	1	2	1.57143	2	3	2	3	3
497	1	2	1	1	2	1	3	2	3	2	4	1	1	1	2.125	3	2	3	3	3	3	3	3	3	4	4	2	3	3	3	3	3	3	3	3	3	1	0	0	0	0	2	0	0.428571	2	2	2	2	2
498	2	1	3	1	2	1	6	2	5	6	5	5	3	4	4.5	4	3	3	4	4	2	2	4	4	4	2	2	4	2	4	4	4	2	4	4	3.3	1	1	2	1	1	1	1	1.14286	2	3	3	2	3
499	2	2	1	3	2	1	5	1	3	2	5	4	6	4	3.75	3	2	4	4	5	2	4	5	1	2	5	2	3	4	2	2	4	4	4	4	3.3	0	0	0	0	0	0	0	0	3	3	4	3	4
502	2	1	2	1	1	1	5	3	3	7	4	4	4	1	3.875	4	1	3	4	4	4	4	4	3	3	4	4	3	4	3	3	4	3	2	2	3.3	0	0	0	0	0	0	0	0	1	1	3	2	4
504	1	1	1	2	2	1	5	2	3	5	5	5	1	4	3.75	3	2	3	2	4	3	4	3	4	4	3	3	3	4	4	4	4	3	4	4	3.4	1	1	1	1	1	1	1	1	2	2	2	2	2
505	2	1	1	1	1	1	4	2	4	6	3	5	3	3	3.75	3	2	2	4	4	4	2	3	2	4	3	2	4	4	3	4	4	2	4	2	3.1	1	1	0	0	0	1	1	0.571429	2	2	3	3	4
506	1	1	3	1	1	1	4	4	4	6	4	5	5	3	4.375	4	2	3	3	4	4	4	3	2	2	4	2	3	4	4	4	2	3	3	3	3.15	1	0	0	1	0	0	0	0.285714	3	3	3	3	3
508	2	2	3	1	2	1	2	1	1	4	1	1	1	1	1.5	4	1	3	2	2	4	3	3	3	2	4	1	4	3	3	3	3	3	2	3	2.8	0	0	0	0	0	0	0	0	3	4	4	4	4
509	1	1	3	1	1	2	3	1	3	4	2	1	1	2	2.125	3	1	2	2	3	4	2	3	2	3	4	2	3	4	4	3	3	3	2	3	2.8	0	1	1	0	0	0	0	0.285714	2	1	3	3	1
510	2	2	1	1	2	2	2	1	1	1	3	2	2	1	1.625	4	2	3	2	2	3	2	2	1	2	3	1	4	3	2	3	4	3	2	3	2.55	0	0	0	0	0	0	0	0	4	2	3	3	4
511	1	2	1	1	2	2	4	3	4	3	4	3	4	3	3.5	3	2	3	2	3	2	3	2	3	2	3	2	3	2	3	2	3	2	3	2	2.5	1	2	1	2	1	2	1	1.42857	3	2	3	2	3
512	1	1	1	1	2	2	4	4	3	6	4	3	2	4	3.75	3	2	3	2	4	4	4	3	2	4	3	2	4	4	4	4	3	3	4	4	3.3	1	0	0	1	0	1	1	0.571429	3	2	3	3	3
513	2	2	1	1	1	1	4	4	4	4	4	4	4	4	4	3	3	3	3	3	3	3	3	3	3	3	3	3	3	3	3	3	3	3	3	3	1	1	1	1	1	1	1	1	3	3	3	3	3
514	2	2	4	1	2	2	3	3	3	3	3	3	3	3	3	3	1	3	1	1	3	3	3	1	1	4	2	3	3	3	3	3	3	3	3	2.5	0	0	0	0	0	0	0	0	4	4	4	4	4
515	1	1	3	1	1	1	3	1	4	3	2	2	1	1	2.125	4	2	2	2	3	4	3	2	3	4	4	2	3	2	4	4	4	4	2	3	3.05	1	0	1	0	0	1	0	0.428571	2	3	4	4	3
516	1	1	1	1	1	2	2	1	2	2	3	2	1	1	1.75	3	2	4	4	3	3	4	3	3	3	3	3	3	3	3	3	3	3	3	3	3.1	1	1	1	1	0	0	0	0.571429	2	2	2	2	2
518	2	2	1	1	2	2	4	2	1	2	2	1	1	1	1.75	3	2	2	3	3	3	3	3	2	2	2	2	3	3	2	3	3	3	3	3	2.65	1	1	1	1	1	0	1	0.857143	2	1	2	1	2
519	1	2	1	1	2	1	4	2	1	1	5	3	1	2	2.375	3	2	4	2	2	2	3	3	2	3	3	2	3	2	3	2	2	3	3	2	2.55	0	0	0	0	0	0	0	0	2	3	4	4	4
520	1	2	3	1	1	1	4	2	3	2	2	4	2	4	2.875	3	2	3	3	3	3	3	3	3	3	3	3	3	3	3	3	3	3	3	3	2.95	0	0	1	0	0	1	0	0.285714	2	2	2	2	2
521	1	1	1	2	2	2	5	5	5	5	5	5	5	1	4.5	2	3	4	3	2	3	2	3	1	3	4	2	4	3	4	4	2	3	3	1	2.8	1	0	0	0	0	0	0	0.142857	2	2	3	3	4
522	1	1	2	1	1	2	3	2	3	3	3	3	3	3	2.875	3	2	3	3	2	3	3	3	2	3	3	3	3	3	3	3	3	3	3	3	2.85	1	1	1	1	1	1	1	1	2	2	2	2	3
524	1	1	1	1	1	2	5	1	1	1	3	7	2	1	2.625	3	2	3	2	3	3	3	3	3	4	4	2	3	3	3	2	3	3	3	2	2.85	1	1	1	1	0	1	0	0.714286	2	3	2	2	3
526	1	2	1	1	2	2	3	1	1	1	1	1	1	1	1.25	3	1	4	1	2	3	2	4	1	4	4	3	3	4	4	4	3	3	3	2	2.9	0	0	0	0	0	0	0	0	3	3	3	3	3
527	1	2	1	1	2	2	4	1	4	4	3	3	3	3	3.125	3	3	3	3	3	3	3	3	3	3	3	3	3	3	3	3	3	3	3	3	3	0	0	1	0	0	1	1	0.428571	2	2	3	3	2
530	1	1	1	1	1	1	2	1	1	2	1	1	1	1	1.25	4	2	3	3	3	4	4	4	3	3	4	3	4	4	4	2	4	4	2	3	3.35	0	0	0	0	0	0	0	0	2	2	3	3	3
532	2	1	2	1	2	1	1	1	4	6	3	2	2	1	2.5	4	1	3	3	2	3	3	4	2	2	4	2	4	3	4	3	2	4	3	2	2.9	1	1	1	1	1	1	1	1	3	3	3	3	3
533	2	1	3	1	1	2	2	1	1	2	1	1	1	1	1.25	3	3	3	4	4	2	4	3	4	4	2	4	3	3	3	3	4	2	3	4	3.25	1	1	1	0	0	0	1	0.571429	3	2	2	1	3
534	2	1	3	1	1	2	1	1	1	4	1	1	1	1	1.375	4	3	3	4	5	4	4	3	4	4	4	4	4	4	3	4	4	2	4	4	3.75	2	1	3	3	1	1	3	2	1	4	3	3	3
536	1	1	1	1	1	2	3	3	3	3	3	3	3	3	3	2	2	3	3	3	2	3	3	2	3	4	3	2	3	4	3	3	3	2	3	2.8	2	2	2	2	2	2	2	2	3	3	3	3	3
537	2	1	1	1	1	1	3	1	2	2	2	1	1	1	1.625	3	3	4	2	3	4	4	4	3	3	3	3	3	3	3	2	2	3	2	3	3	1	1	1	1	1	2	2	1.28571	3	4	3	3	3
538	2	2	1	2	2	1	4	1	2	1	5	4	3	1	2.625	3	3	3	3	4	4	3	1	3	3	4	3	3	4	4	3	4	3	3	3	3.2	1	1	1	0	1	1	1	0.857143	4	4	4	4	3
测1	1	1	1	2	2	2	7	5	7	5	5	7	4	5	5.625	3	2	4	2	3	1	3	2	4	3	2	4	3	4	2	4	2	3	4	3	2.9	1	2	1	2	1	0	2	1.28571	3	2	2	2	2
测2	2	1	3	3	1	1	6	5	4	6	7	7	5	7	5.875	3	4	3	3	4	3	2	2	3	3	2	4	2	2	4	3	4	3	2	4	3	1	0	3	0	2	1	2	1.28571	3	2	1	2	2
测3	2	1	2	2	2	1	5	6	5	4	5	6	7	4	5.25	4	2	4	4	1	5	3	3	4	3	4	4	4	3	4	3	4	3	3	4	3.45	3	2	3	2	3	3	1	2.42857	3	3	2	3	1
测4	2	1	2	2	1	1	5	7	2	3	5	5	1	7	4.375	2	2	2	5	2	4	3	2	2	1	4	2	2	3	2	3	2	2	2	4	2.55	2	2	1	2	2	2	2	1.85714	4	2	3	3	4
测5	1	2	4	3	2	1	6	7	6	3	7	6	5	6	5.75	2	3	3	3	3	3	3	4	2	3	4	4	3	1	3	3	3	3	3	3	2.95	3	2	2	1	2	2	2	2	3	4	3	3	3
测6	2	2	3	1	2	1	6	6	3	5	7	2	6	6	5.125	3	3	3	2	3	3	1	3	3	1	2	1	5	3	2	3	3	4	3	3	2.7	2	3	1	3	1	2	0	1.71429	2	2	1	2	1
测8	2	1	1	1	2	1	2	3	2	2	7	1	5	2	3	3	3	5	1	2	2	3	2	3	3	3	3	3	2	4	3	3	2	2	2	2.7	0	0	1	0	0	1	0	0.285714	2	3	3	1	2
测10	1	1	3	3	2	2	3	5	3	3	6	6	4	1	3.875	3	1	3	2	3	3	2	3	2	3	4	1	4	2	3	3	2	3	4	2	2.65	1	1	2	1	1	2	1	1.28571	4	3	4	4	3
测11	2	2	1	1	2	1	2	2	4	3	3	5	1	7	3.375	2	4	2	4	2	3	2	2	1	2	1	3	3	3	2	3	2	2	3	3	2.45	1	2	2	1	3	0	3	1.71429	4	2	4	4	3
测12	1	2	3	3	2	2	4	4	5	3	4	2	4	4	3.75	4	3	3	3	5	4	4	5	3	3	3	3	4	2	4	4	3	4	5	3	3.6	3	1	1	2	2	2	3	2	1	1	3	3	2
测14	2	2	2	3	2	2	3	5	5	3	5	1	1	6	3.625	5	3	3	3	4	4	4	2	2	5	3	5	4	3	3	3	4	5	4	3	3.6	1	2	2	2	2	1	2	1.71429	1	1	2	2	3
测15	2	2	2	2	1	1	2	1	1	1	4	1	4	2	2	2	2	2	2	2	3	4	2	2	1	4	3	4	2	3	2	3	2	2	4	2.55	1	0	2	1	1	1	0	0.857143	2	2	2	2	3
测16	2	2	1	3	2	1	3	3	3	4	4	7	4	3	3.875	3	2	2	4	3	3	3	4	3	2	3	2	3	4	4	2	2	3	3	3	2.9	3	1	2	2	1	2	3	2	2	2	3	2	3
测17	2	1	4	1	1	1	6	3	3	4	4	7	6	7	5	1	1	3	1	3	2	3	3	1	2	2	2	3	3	3	2	1	2	2	1	2.05	3	2	3	2	2	2	3	2.42857	3	3	4	4	3
测18	2	2	4	2	2	1	7	5	7	7	5	7	6	7	6.375	5	2	3	3	3	4	4	4	2	3	3	3	4	3	3	4	3	4	4	5	3.45	2	2	1	1	1	0	2	1.28571	2	3	3	3	2
测19	2	2	4	3	2	1	5	1	7	7	3	4	6	5	4.75	3	2	3	3	2	4	4	5	1	3	1	4	4	4	3	3	5	2	5	3	3.2	2	3	2	2	1	1	1	1.71429	4	3	3	4	2
测20	1	1	3	2	2	1	2	4	1	4	3	3	2	4	2.875	5	3	4	3	4	2	3	3	3	3	5	3	3	4	5	4	2	3	3	3	3.4	1	1	1	3	0	2	1	1.28571	1	2	1	2	3
[truncated: 26 more columns]
